# Supplementary material for: Thirty years of drivers and patterns of land-use change across the Amazon biome
Source: Ambio. 2025 Jun 25;54(12):2135–53. doi: 10.1007/s13280-025-02199-5 (PMC12569279; doi:10.1007/s13280-025-02199-5)
Supplement: Supplementary file 1 — Supplementary file1 (XLSX 33 KB) [file 13280_2025_2199_MOESM1_ESM.xlsx]

## Sheet: raw data
Country	Driver	Data	Descripition	Type of data	File names from source	Source	Temporal extent available at study area	Documentation/metadata	URL	Accessed_MM_DD_YYYY	Notes
Brazil	DEMOGRAPHIC	Population estimates per municipality	Yearly series of total population estimates.	tabulated	Estimativas_populacao_1989 to 1999.pdf	Instituto Brasileiro de Geografia e Estatística - IBGE	1989, 1992-1995, 1997-1999	documentation for some years between 2008 and 2017 available at: https://www.ibge.gov.br/en/statistics/social/population/18448-estimates-of-resident-population-for-municipalities-and-federation-units.html?=&t=notas-tecnicas	https://www.ibge.gov.br/en/statistics/social/population/18448-estimates-of-resident-population-for-municipalities-and-federation-units.html?=&t=downloads	9.29.2021
Brazil	DEMOGRAPHIC	Population estimates per municipality	Yearly series of total population estimates.	tabulated	UF_Municipio 2000 to 2011	Instituto Brasileiro de Geografia e Estatística - IBGE	2000-2006, 2008, 2009, 2011	documentation for some years between 2008 and 2017 available at: https://www.ibge.gov.br/en/statistics/social/population/18448-estimates-of-resident-population-for-municipalities-and-federation-units.html?=&t=notas-tecnicas	https://www.ibge.gov.br/en/statistics/social/population/18448-estimates-of-resident-population-for-municipalities-and-federation-units.html?=&t=downloads	9.29.2021
Brazil	DEMOGRAPHIC	Population estimates per municipality	Yearly series of total population estimates.	tabulated	estimativa_2012_dou or estimativa_dou_2012 to 2000	Instituto Brasileiro de Geografia e Estatística - IBGE	2012-2020	documentation for some years between 2008 and 2017 available at: https://www.ibge.gov.br/en/statistics/social/population/18448-estimates-of-resident-population-for-municipalities-and-federation-units.html?=&t=notas-tecnicas	https://www.ibge.gov.br/en/statistics/social/population/18448-estimates-of-resident-population-for-municipalities-and-federation-units.html?=&t=downloads	9.29.2021
Brazil	AGRICULTURE	Permament crops	Yearly series of planted and harvested area, total production, yield and price of permanent crops; the different crops are listed separately. Data comes from the Pesquisa da Pecuária Municipal (PAM).	tabulated	Tabela 1613 - Área destinada à colheita, área colhida, quantidade produzida, rendimento médio e valor da produção das lavouras permanentes	Instituto Brasileiro de Geografia e Estatística - IBGE	~1990 - 2020	PAM - Manual Técnico das Pesquisas Agropecuárias Municipais. https://biblioteca.ibge.gov.br/visualizacao/instrumentos_de_coleta/doc3557.pdf	https://sidra.ibge.gov.br/tabela/1613	11.1.2021
Brazil	AGRICULTURE	Temporary crops	Yearly series of planted and harvested area, total production, yield and price of temporary crops; the different crops are listed separately. Data comes from the Pesquisa da Pecuária Municipal (PAM).	tabulated	Tabela 1612 - Área plantada, área colhida, quantidade produzida, rendimento médio e valor da produção das lavouras temporárias	Instituto Brasileiro de Geografia e Estatística - IBGE	~1990 - 2020	PAM - Manual Técnico das Pesquisas Agropecuárias Municipais. https://biblioteca.ibge.gov.br/visualizacao/instrumentos_de_coleta/doc3557.pdf	https://sidra.ibge.gov.br/tabela/1612	11.1.2021
Brazil	LIVESTOCK	Number of herds	Yearly series of number of herds, by type of herd. Data comes from the Pesquisa da Pecuária Municipal (PAM).	tabulated	Tabela 3939 - Efetivo dos rebanhos, por tipo de rebanho	Instituto Brasileiro de Geografia e Estatística - IBGE	~1990 - 2020	PAM - Manual Técnico das Pesquisas Agropecuárias Municipais. https://biblioteca.ibge.gov.br/visualizacao/instrumentos_de_coleta/doc3557.pdf	https://sidra.ibge.gov.br/tabela/3939	11.2.2021
Brazil	MINING	Mining concessions	Extension, localization, year of stablishment of mining concesions and additional information.	shapefile	https://dados.gov.br/dataset/sistema-de-informacoes-geograficas-da-mineracao-sigmine/resource/9d23429d-b9eb-4a68-83fe-2de5905fb069?fbclid=IwAR1SVR29dJ7EBMZJudemja59qOT7_YqJDNy4xxx5-PaKL6k-EpV-NvVqmM0	Agência Nacional de Mineração	~1930s - 2019	metadata at: https://dados.gov.br/dados/conjuntos-dados/sistema-de-informacoes-geograficas-da-mineracao-sigmine	https://dados.gov.br/dados/conjuntos-dados/sistema-de-informacoes-geograficas-da-mineracao-sigmine	4.3.2022
Brazil	OIL	Oil producing blocks	Polygons of oil blocks that are in producion stage by March 2023	shapefile	CAMPOS_DE_PRODUCAO_mar2023	Agência Nacional do Petróleo, Gás Natural e Biocombustíveis	1998-2021	metadata: https://www.gov.br/anp/pt-br/centrais-de-conteudo/dados-abertos/arquivos-dados-georreferenciados-das-bacias-sedimentares-brasileiras/metadados-shapefile-campos-de-producao.pdf/view	https://www.gov.br/anp/pt-br/assuntos/exploracao-e-producao-de-oleo-e-gas/dados-tecnicos/shapefile-de-dados	3.13.2023
Brazil	OIL	Information about exploration oil blocks	Centralised information website with tabulated information about brazilian exploration blocks	tabulated/website	website	Agência Nacional do Petróleo, Gás Natural e Biocombustíveis	2006-2014		https://cpl.anp.gov.br/anp-cpl-web/public/sigep/consulta-blocos-exploratorios-fase-encerrada/consulta.xhtml?dswid=931	4.24.2023
Brazil	OIL	Oil blocks	Polygons of oil blocks compiled by the NGO RAISG	shapefile	petroleo.shp	Red Amazónica de Información Socioambiental Georreferenciada (RAISG)	no dates in this source	metadata comes along with data files when downloading.	https://www.amazoniasocioambiental.org/en/maps/#!/areas	9.8.2021
Brazil	ROADS	Extentsion of federal roads for the 1990s decade.	Shapefile (lines) of federal roads that existed in the 1990s decade.	shapefile	Export_Output.shp	Ministério dos Transportes	1990s	no documentation found	https://www.gov.br/infraestrutura/pt-br/assuntos/dados-de-transportes/bit/bitmodosmapas	4.24.2022	Download URL is not available anymore. Data could not be found elsewhere.
Brazil	ROADS	Extentsion of federal roads for the 2000s decade.	Shapefile (lines) of federal roads that existed in the 2000s decade.	shapefile	Export_Output.shp	Ministério dos Transportes	2000s	no documentation found	https://www.gov.br/infraestrutura/pt-br/assuntos/dados-de-transportes/bit/bitmodosmapas	4.24.2022	Download URL is not available anymore. Data could not be found elsewhere.
Brazil	ROADS	Extentsion of federal roads for the 2010s decade.	Shapefile (lines) of federal roads that existed in the 2010s decade.	shapefile	Export_Output.shp	Ministério dos Transportes	2010s	no documentation found	https://www.gov.br/infraestrutura/pt-br/assuntos/dados-de-transportes/bit/bitmodosmapas	4.24.2022	Download URL is not available anymore. Data could not be found elsewhere.
Brazil	PAs	Federal conservation units	Extension, localization and year of stablishment of protected areas administered by the federal government.	shapefile	UC_Fed_nov_2020	Instituto Chico Mendes de Conservação da Biodiversidade	~1930s - 2018	metadata: https://metadados.inde.gov.br/geonetwork/srv/por/catalog.search#/metadata/fd142c7e-0adc-4a81-9c52-6155515ade02	https://www.gov.br/icmbio/pt-br/servicos/geoprocessamento/mapa-tematico-e-dados-geoestatisticos-das-unidades-de-conservacao-federais/mapa-tematico-e-dados-geoestatisticos-das-unidades-de-conservacao-federais	11.17.2021
Brazil	PAs	Conservation units	Extension, localization and year of stablishment of protected areas administered at the three governmental levels.	shapefile	GEOFT_UNIDADE_CONSERVACAO	Agência Nacional de Águas	~1930s - 2018	metadata: https://metadados.snirh.gov.br/geonetwork/srv/api/records/9407d38f-84d2-48ea-97dd-ee152c493043	https://metadados.snirh.gov.br/geonetwork/srv/api/records/9407d38f-84d2-48ea-97dd-ee152c493043	11.17.2021
Brazil	PAs	Private Reserves of Natural Patrimony (Reservas Particulares do Patrimônio Natural - RPPN)	Extension, localization and year of stablishment of private protected areas.	shapefile	RPPN_total	Instituto Chico Mendes de Conservação da Biodiversidade	1991-2019	info about RPPN at: https://www.gov.br/icmbio/pt-br/servicos/servicos-do-icmbio-no-gov.br/crie-sua-rppn	https://sistemas.icmbio.gov.br/simrppn/publico/	2.4.2022
Brazil	INDIGENOUS TERRITORIES	Indigenous territories	Extension, localization and year of legal recognition of indigenous territories recognized by the brazilian government.	shapefile	Tis_TerritoriosIndigenas	Red Amazónica de Información Socioambiental Georreferenciada (RAISG)	1945-2016	metadata comes along with data files when downloading.	https://www.amazoniasocioambiental.org/en/maps/#!/areas	9.8.2021
Peru	DEMOGRAPHIC	Census population	Total population census by department for the years 1940, 1961, 1972, 1981, 1993, 2007 and 2017	tabulated	pob_censada_urbana_rur_departamentos.xlsx	Instituto Nacional de Estadística e Informática - Censo Nacional de Población y Vivienda.	1940, 1961, 1972, 1981, 1993, 2007 and 2017	information about censuses at: http://censos.inei.gob.pe/censos1981/redatam/ http://censos.inei.gob.pe/censos1993/redatam/ http://censos.inei.gob.pe/censos2007/redatam/ https://censo2017.inei.gob.pe/	https://webapp.inei.gob.pe:8443/sirtod-series/	11.4.2021
Peru	DEMOGRAPHIC	Departamental population estimates	Yearly population estimates for the period 2000-2021	tabulated	proy_04_3.xls' or 'POBLACIÓN ESTIMADA AL 30 DE JUNIO, POR AÑOS CALENDARIO Y SEXO, SEGÚN DEPARTAMENTO, 2000-2021.xls'	Instituto Nacional de Estadística e Informática	2000-2021	documentation for 2017 estimates: https://www.inei.gob.pe/media/MenuRecursivo/publicaciones_digitales/Est/Lib1604/Libro03.pdf	https://www.inei.gob.pe/estadisticas/indice-tematico/poblacion-y-vivienda/	11.4.2021
Peru	AGRICULTURE	Industrial Crops (productos industriales)	Yearly series of planted and harvested area, total production, yield and price of industrial crops.	tabulated	Productos industriales	Instituto Nacional de Estadística e Informática. Ministerio de Agricultura y Riego	~1990 - 2011	no documentation found	https://webapp.inei.gob.pe:8443/sirtod-series/	11.4.2021
Peru	AGRICULTURE	Main cereals	Yearly series of planted and harvested area, total production, yield and price of main cereals.	tabulated	Principales cereales	Instituto Nacional de Estadística e Informática. Ministerio de Agricultura y Riego	~1990 - 2011	no documentation found	https://webapp.inei.gob.pe:8443/sirtod-series/	11.4.2021
Peru	AGRICULTURE	Main tubers	Yearly series of planted and harvested area, total production, yield and price of main tubers.	tabulated	Principales tubérculos	Instituto Nacional de Estadística e Informática. Ministerio de Agricultura y Riego	~1990 - 2011	no documentation found	https://webapp.inei.gob.pe:8443/sirtod-series/	11.4.2021
Peru	AGRICULTURE	Pastures (pastos)	Yearly series of planted and harvested area, total production, yield and price of main pastures.	tabulated	Pastos	Instituto Nacional de Estadística e Informática. Ministerio de Agricultura y Riego	~1990 - 2011	no documentation found	https://webapp.inei.gob.pe:8443/sirtod-series/	11.4.2021
Peru	AGRICULTURE	Main fruits (principales frutas)	Yearly series of planted and harvested area, total production, yield and price of main fruits.	tabulated	Principales frutas	Instituto Nacional de Estadística e Informática. Ministerio de Agricultura y Riego	~1990 - 2011	no documentation found	https://webapp.inei.gob.pe:8443/sirtod-series/	11.4.2021
Peru	AGRICULTURE	Main legumes (Principales menestras y legumbres)	Yearly series of planted and harvested area, total production, yield and price of main legumes.	tabulated	Principales menestras y legumbres	Instituto Nacional de Estadística e Informática. Ministerio de Agricultura y Riego	~1990 - 2011	no documentation found	https://webapp.inei.gob.pe:8443/sirtod-series/	11.4.2021
Peru	AGRICULTURE	Main vegetables (principales hortalizas)	Yearly series of planted and harvested area, total production, yield and price of main vegetables.	tabulated	Principales hortalizas	Instituto Nacional de Estadística e Informática. Ministerio de Agricultura y Riego	~1990 - 2011	no documentation found	https://webapp.inei.gob.pe:8443/sirtod-series/	11.4.2021
Peru	AGRICULTURE	Other agricultural products (otros productos agrícolas)	Yearly series of planted and harvested area, total production, yield and price of several other agricultural products.	tabulated	Otros productos agrícolas	Instituto Nacional de Estadística e Informática. Ministerio de Agricultura y Riego	~1990 - 2011	no documentation found	https://webapp.inei.gob.pe:8443/sirtod-series/	11.4.2021	- soy was included here, but maybe will be treated like a different crop? - will need to check the individual crops in this category to group them properly. - sorghum is also here
Peru	AGRICULTURE	Coca leaf cultivation (cultivo de hoja de coca).	Yearly series of planted area and total production of coca leaf.	tabulated	Cultivo de hoja de coca	Oficina de las Naciones Unidas contra la Droga y el Delito (ONUDD) - Comisión Nacional para el Desarrollo y Vida sin Drogas (DEVIDA)	~2002 - 2017	no documentation found	https://webapp.inei.gob.pe:8443/sirtod-series/	11.4.2021
Peru	AGRICULTURE	Yearly crops planted area	Yearly series of planted area of several crops from the 2012 Agricultural and Livestock Census (IV Censo Nacional Agropecuario 2012)	tabulated	Reporte_2012.xls	Instituto Nacional de Estadística e Informática. Ministerio de Agricultura y Riego	2012	documentation at: http://censos.inei.gob.pe/Cenagro/redatam/	http://censos.inei.gob.pe/cenagro/tabulados/	11.22.2022
Peru	AGRICULTURE	Agricultural data compiled tables	Yearly series of planted and harvested area, total production, yield and price of several other agricultural products.	tabulated	datos_agricola_2016.xlsx datos_agricola_2017.xlsx datos_agricola_2018.xlsx datos_agricola_2019.xlsx	Ministerio de Desarrollo Agrario y Riego	2016-2019	no documentation found	https://www.gob.pe/institucion/midagri/informes-publicaciones/2730325-compendio-anual-de-produccion-agricola	11.4.2021
Peru	LIVESTOCK	Cattle population	Yearly series of total number of animals.	tabulated	Población de ganado vacuno	Instituto Nacional de Estadística e Informática. Ministerio de Agricultura y Riego	1994 - 2010	no documentation found	https://webapp.inei.gob.pe:8443/sirtod-series/	11.5.2021
Peru	LIVESTOCK	Sheep population	Yearly series of total number of animals.	tabulated	Población de ganado ovino	Instituto Nacional de Estadística e Informática. Ministerio de Agricultura y Riego	1994 - 2016	no documentation found	https://webapp.inei.gob.pe:8443/sirtod-series/	9.3.2021
Peru	LIVESTOCK	Pig population	Yearly series of total number of animals.	tabulated	Población de ganado porcino	Instituto Nacional de Estadística e Informática. Ministerio de Agricultura y Riego	1994 - 2016	no documentation found	https://webapp.inei.gob.pe:8443/sirtod-series/	11.5.2021
Peru	LIVESTOCK	Goat population	Yearly series of total number of animals.	tabulated	Población de ganado caprino	Instituto Nacional de Estadística e Informática. Ministerio de Agricultura y Riego	1994 - 2016	no documentation found	https://webapp.inei.gob.pe:8443/sirtod-series/	11.5.2021
Peru	LIVESTOCK	Statistical Yearbook of Livestock and Poultry Production 2020	Compendium of livestockstatistics for the period 2007-2020.	tabulated	Cuadros en Excel del anuario _PRODUCCIÓN GANADERA Y AVÍCOLA_ 2020	Ministerio de Desarrollo Agrario y Riego	2007-2020	no documentation found	https://www.gob.pe/institucion/midagri/informes-publicaciones/2730346-compendio-anual-de-produccion-ganadera-y-avicola	3.2.2022
Peru	MINING	Mining concessions	Extension, localization, year of stablishment of mining concesions and additional information.	shapefile	Catastro minero	El Instituto Geológico Minero y Metalúrgico - INGEMMET	1890s-2019	metadata: http://metadatos.ingemmet.gob.pe:8080/geonetwork/srv/spa/catalog.search#/metadata/b111ddd0-0383-4bd2-8056-2fd2de886d0b	https://geocatmin.ingemmet.gob.pe/geocatmin/	5.17.2022
Peru	OIL	Production contract oil blocks	Polygons of oil blocks that have production contracts	shapefile	Lotes_de_Contrato.shp	ArcGIS online repository	1991-2019	no documentation found	https://www.arcgis.com/home/item.html?id=3a0bf913b34c4e1ea4c08a4f3fdd02bf	4.13.2023
Peru	OIL	Exploration contract oil blocks	Polygons of oil blocks that have exploration contracts	shapefile	Convenio_de_Evaluación_Técnica.shp	ArcGIS online repository	2019	no documentation found	https://www.arcgis.com/home/item.html?id=3a0bf913b34c4e1ea4c08a4f3fdd02bf	4.13.2023	definitions at: https://www.perupetro.com.pe/wps/portal/corporativo/PerupetroSite/negociacion%20y%20contratacion/convenios%20de%20evaluaci%C3%B3n%20t%C3%A9cnica/!ut/p/z1/hY_BCoJAEIafpYNXZzOTpZtQKIKhZGhziTW2VVBXdrfs8ZPqEqTNbYbv-4cfEArAjt1rwUwtO9aM-wm9897ZuWHoLqMgiSlJ3WwbZTENsnQN-QsgE-MTwEmfpI738Wce4Hz8gesxA_9hEaBoZPlu5HfligpAxa9ccWXf1HiujOn1xiIWGYbBFlKKhtsX2Vrkl1JJbaD4JqFvj8UjaXOq_cUT9jSORQ!!/dz/d…
Peru	OIL	Exploration contract oil blocks	Polygons of oil blocks that have exploration contracts in areas that are already semi-explored	shapefile	Convenio_de_Evaluación_Técnica_Contrato.shp	ArcGIS online repository	2018-2019	no documentation found	https://www.arcgis.com/home/item.html?id=3a0bf913b34c4e1ea4c08a4f3fdd02bf	4.13.2023	definitions at: https://www.perupetro.com.pe/wps/portal/corporativo/PerupetroSite/negociacion%20y%20contratacion/convenios%20de%20evaluaci%C3%B3n%20t%C3%A9cnica/!ut/p/z1/hY_BCoJAEIafpYNXZzOTpZtQKIKhZGhziTW2VVBXdrfs8ZPqEqTNbYbv-4cfEArAjt1rwUwtO9aM-wm9897ZuWHoLqMgiSlJ3WwbZTENsnQN-QsgE-MTwEmfpI738Wce4Hz8gesxA_9hEaBoZPlu5HfligpAxa9ccWXf1HiujOn1xiIWGYbBFlKKhtsX2Vrkl1JJbaD4JqFvj8UjaXOq_cUT9jSORQ!!/dz/d…
Peru	OIL	Oil blocks under negotiation	Polygons of oil blocks thatare being negotiated for production	shapefile	Lotes_en_Negociación.shp	ArcGIS online repository	2018-2020	no documentation found	https://www.arcgis.com/home/item.html?id=3a0bf913b34c4e1ea4c08a4f3fdd02bf	4.13.2023
Peru	PAs	National natural protected areas	Extension, localization and year of stablishment of protected areas administered by the national government.	shapefile	ANPNacionalDefinitivas	Servicio Nacional de Áreas Naturales Protegidas por el Estado - SERNANP	1961-2021	metadata at: https://metadatosgeograficos.sernanp.gob.pe/metadatos/srv/eng/catalog.search#/metadata/6d96c684-df2b-4ef0-a789-fe4419fcae1d	https://geo.sernanp.gob.pe/visorsernanp/	1.25.2022
Peru	PAs	Regional conservation areas	Extension, localization and year of stablishment of protected areas administered by the departamental governments.	shapefile	AreasdeConservacionRegional	Servicio Nacional de Áreas Naturales Protegidas por el Estado - SERNANP	2005-2011	metadata at: https://metadatosgeograficos.sernanp.gob.pe/metadatos/srv/eng/catalog.search#/metadata/b594e693-d40e-455b-95d7-1d691b5f4ec5	https://geo.sernanp.gob.pe/visorsernanp/	1.25.2022
Peru	PAs	Private conservation areas	Extension, localization and year of stablishment of private conservation areas.	shapefile	AreasdeConservacionPrivada	Servicio Nacional de Áreas Naturales Protegidas por el Estado - SERNANP	2001-2021	metadata at: https://metadatosgeograficos.sernanp.gob.pe/metadatos/srv/eng/catalog.search#/metadata/8420f339-a352-4d26-af1c-c7c8196c5e38	https://geo.sernanp.gob.pe/visorsernanp/	1.25.2022
Peru	PAs	Buffer zones	Extension, localization and year of stablishment of buffer zones surrounding national protected areas.	shapefile	ZonasdeAmortiguamiento	Servicio Nacional de Áreas Naturales Protegidas por el Estado - SERNANP	2011-2022	metadata at: https://metadatosgeograficos.sernanp.gob.pe/metadatos/srv/eng/catalog.search#/metadata/489f4a1d-fecd-4e9f-9f66-97473c683fdd	https://geo.sernanp.gob.pe/visorsernanp/	1.25.2022
Peru	PAs	Reserved zones	Extension, localization and year of stablishment of reserved zones.	shapefile	ZonasReservadas	Servicio Nacional de Áreas Naturales Protegidas por el Estado - SERNANP	1996-2011	metadata at: https://metadatosgeograficos.sernanp.gob.pe/metadatos/srv/eng/catalog.search#/metadata/2c612265-fe8a-4a6f-b5a2-d41390279378	https://geo.sernanp.gob.pe/visorsernanp/	1.25.2022
Peru	INDIGENOUS TERRITORIES	Indigenous territories	Extension, localization and year of legal recognition of indigenous territories recognized by the peruvian government.	shapefile	Tis_TerritoriosIndigenas	Red Amazónica de Información Socioambiental Georreferenciada (RAISG)	1974-2017	metadata comes along with data files when downloading.	https://www.amazoniasocioambiental.org/en/maps/#!/areas	9.8.2021
Bolivia	DEMOGRAPHIC	Estimated population by department, including forecastig until 2025	Yearly series of population estimates, including forecasting. 2020 revision	tabulated	BOLIVIA: POBLACIÓN ESTIMADA Y PROYECTADA POR DEPARTAMENTO, SEGÚN AÑOS CALENDARIO, 2012-2025	Instituto Nacional de Estadística - Estado Plurinacional de Bolivia	2012-2025	metadata available at: https://www.ine.gob.bo/index.php/censos-y-proyecciones-de-poblacion-sociales/	https://www.ine.gob.bo/index.php/censos-y-proyecciones-de-poblacion-sociales/	8.9.2021
Bolivia	DEMOGRAPHIC	Estimated population by department.	Yearly series of population estimates, including forecasting. 2014 revision	tabulated	Bolivia - pob estimada por departamento, 2000-2025	Instituto Nacional de Estadística - Estado Plurinacional de Bolivia	2000-2025	metadata available at: https://www.ine.gob.bo/index.php/censos-y-proyecciones-de-poblacion-sociales/	https://www.ine.gob.bo/index.php/censos-y-proyecciones-de-poblacion-sociales/	11.17.2021
Bolivia	DEMOGRAPHIC	National population and housing censsus 1976, 1992, 2001 and 2012	Total population census by department for the years 1976, 1992 and 2001	document/tabulated	Censo Nacional de Población y Vivienda 1976	Instituto Nacional de Estadística - Estado Plurinacional de Bolivia	1976 and 1992	census format available with download at: https://www.ine.gob.bo/index.php/censos-y-banco-de-datos/censos/	https://bolivia.unfpa.org/sites/default/files/pub-pdf/Caracteristicas_de_Poblacion_2012.pdf	11.17.2021
Bolivia	AGRICULTURE	Yearly crops area by department	Yearly series of planted area by crop, by department	tabulated	BOLIVIA - SUPERFICIE AÑO AGRÍCOLA POR DEPARTAMENTO, 1984 - 2021	Instituto Nacional de Estadística - Estado Plurinacional de Bolivia	1984 - 2020	Ficha Técnica - ESTADÍSTICAS BÁSICA AGRÍCOLA https://www.ine.gob.bo/index.php/estadisticas-economicas/agropecuaria/agricultura/#1591272489177-7c04c31d-9053	https://www.ine.gob.bo/index.php/estadisticas-economicas/agropecuaria/agricultura/#1559000614062-ed9a91b8-2288	7.18.2022
Bolivia	LIVESTOCK	Cattle population	Yearly series of total number of animals.	tabulated	Bolivia - Hato Ganado Bovino por Departamento Edad y Sexo, 1984 - 2020	Instituto Nacional de Estadística - Estado Plurinacional de Bolivia	1984-2020	Ficha Técnica - ESTADÍSTICAS BÁSICA AGRÍCOLA https://www.ine.gob.bo/index.php/estadisticas-economicas/ganaderia-y-avicultura/ganaderia-metadatos/	https://www.ine.gob.bo/index.php/estadisticas-economicas/ganaderia-y-avicultura/ganaderia-cuadros-estadisticos/	8.26.2022
Bolivia	LIVESTOCK	Sheep population	Yearly series of total number of animals.	tabulated	Bolivia - Hato Ganado Ovino por Departamento Edad y Sexo, 1984 - 2020	Instituto Nacional de Estadística - Estado Plurinacional de Bolivia	1984-2020	Ficha Técnica - ESTADÍSTICAS BÁSICA AGRÍCOLA https://www.ine.gob.bo/index.php/estadisticas-economicas/ganaderia-y-avicultura/ganaderia-metadatos/	https://www.ine.gob.bo/index.php/estadisticas-economicas/ganaderia-y-avicultura/ganaderia-cuadros-estadisticos/	8.24.2022
Bolivia	LIVESTOCK	Pig population	Yearly series of total number of animals.	tabulated	Bolivia - Hato Ganado Porcino por Departamento Edad y Sexo, 1984 - 2020	Instituto Nacional de Estadística - Estado Plurinacional de Bolivia	1984-2020	Ficha Técnica - ESTADÍSTICAS BÁSICA AGRÍCOLA https://www.ine.gob.bo/index.php/estadisticas-economicas/ganaderia-y-avicultura/ganaderia-metadatos/	https://www.ine.gob.bo/index.php/estadisticas-economicas/ganaderia-y-avicultura/ganaderia-cuadros-estadisticos/	8.24.2022
Bolivia	LIVESTOCK	Goat population	Yearly series of total number of animals.	tabulated	Bolivia - Hato Ganado Caprino por Depatamento Edad y Sexo, 1984 - 2020	Instituto Nacional de Estadística - Estado Plurinacional de Bolivia	1984-2020	Ficha Técnica - ESTADÍSTICAS BÁSICA AGRÍCOLA https://www.ine.gob.bo/index.php/estadisticas-economicas/ganaderia-y-avicultura/ganaderia-metadatos/	https://www.ine.gob.bo/index.php/estadisticas-economicas/ganaderia-y-avicultura/ganaderia-cuadros-estadisticos/	9.16.2021
Bolivia	MINING	Mining concessions	Polygons of mining concessions compiled by the NGO RAISG	shapefile	mineria.shp	Red Amazónica de Información Socioambiental Georreferenciada (RAISG)	no dates in this source	metadata comes along with data files when downloading.	https://www.amazoniasocioambiental.org/en/maps/#!/areas	9.8.2021
Bolivia	OIL	Oil blocks	Polygons of oil blocks compiled by the NGO RAISG	shapefile	petroleo.shp	Red Amazónica de Información Socioambiental Georreferenciada (RAISG)	no dates in this source	metadata comes along with data files when downloading.	https://www.amazoniasocioambiental.org/en/maps/#!/areas	9.8.2021
Bolivia	OIL	Oil blocks contracts	Scannings of oil blocks contracts with dates	document		Fundación Jubileo - Sistema de Información Geográfico de Hidrocarburos	2005-2020	no documentation found	http://200.105.166.222/WebSiteV30/Descarga_pdf.aspx	4.17.2023	Dates and laws were manually captured into shapefile
Bolivia	OIL	Reserved oil blocks polygons	Polygons of reserved areas for visualization only	polygons/website		Fundación Jubileo - Sistema de Información Geográfico de Hidrocarburos	2005-2020	no documentation found	http://200.105.166.222/MapaWebSIGAreareservadaV30/Default.aspx	4.17.2023	Dates and laws were manually captured into shapefile
Bolivia	OIL	Reserved and contracted oil blockks polygons	Polygons of reserved blocks with contracts for visualization only	polygons/website		Fundación Jubileo - Sistema de Información Geográfico de Hidrocarburos	2005-2020	no documentation found	http://200.105.166.222/MapaWeb_EyEV30/Default.aspx	4.17.2023	Dates and laws were manually captured into shapefile
Bolivia	ROADS	Extension of main (fundamental), departmental and municipal roads	Yearly series of main (fundamental), departmental and municipal roads, at department level for the period 2000-2001. Compiled by the Instituto Nacional de Estadística from ADMINISTRADORA BOLIVIANA DE CARRETERAS - SERVICIOS DEPARTAMENTALES DE CAMINOS - GOBIERNOS AUTÓNOMOS MUNICIPALES	tabulated	3. Bolivia - Longitud de Caminos según Dpto y Red 2000 - 2021.xlsx	Instituto Nacional de Estadística - Estado Plurinacional de Bolivia	2000-2021	no documentation found	https://www.ine.gob.bo/index.php/estadisticas-economicas/transportes/longitud-de-caminos-cuadros-estadisticos/	8.31.2022
Bolivia	PAs	National, subnational and international protected areas	Extension, localization and year of stablishment of protected areas administered at the national and subnational level.	shapefile	WDPA_WDOECM_Feb2022_Public_SA_.shp	UNEP-WCMC and IUCN (2022), Protected Planet: The World Database on Protected Areas (WDPA) and World Database on Other Effective Area-based Conservation Measures (WD-OECM) [Online], February 2022, Cambridge, UK: UNEP-WCMC and IUCN. Available at: www.protectedplanet.net.	1939-2010	metadata comes along with data files when downloading.	https://www.protectedplanet.net/region/SA	2.13.2022
Bolivia	INDIGENOUS TERRITORIES	Indigenous territories	Extension, localization and year of legal recognition of indigenous territories recognized by the bolivian government.	shapefile	Tis_TerritoriosIndigenas.shp	Red Amazónica de Información Socioambiental Georreferenciada (RAISG)	1990-2018	metadata comes along with data files when downloading.	https://www.amazoniasocioambiental.org/en/maps/#!/areas	9.8.2021
Colombia	DEMOGRAPHIC	Population estimates per department 1985-1992	Yearly series of total population estimates.	tabulated	anexo-area-proyecciones-poblacion-departamental_1985-1992	Departamento Administrativo Nacional de Estadística – DANE	1985-1992	metadata available at: https://www.dane.gov.co/index.php/estadisticas-por-tema/demografia-y-poblacion/estimaciones-del-cambio-demografico	https://www.dane.gov.co/index.php/estadisticas-por-tema/demografia-y-poblacion/estimaciones-del-cambio-demografico	8.19.2022	After I accesed these tables, they have been merged into two different ones: 2020-2050 and 1985-2019
Colombia	DEMOGRAPHIC	Population estimates per department 1993-2004	Yearly series of total population estimates.	tabulated	anexo-area-proyecciones-poblacion-departamental_1993-2004	Departamento Administrativo Nacional de Estadística – DANE	1993-2004	metadata available at: https://www.dane.gov.co/index.php/estadisticas-por-tema/demografia-y-poblacion/estimaciones-del-cambio-demografico	https://www.dane.gov.co/index.php/estadisticas-por-tema/demografia-y-poblacion/estimaciones-del-cambio-demografico	8.19.2022	After I accesed these tables, they have been merged into two different ones: 2020-2050 and 1985-2019
Colombia	DEMOGRAPHIC	Population estimates per department 2005-2017	Yearly series of total population estimates.	tabulated	anexo-area-proyecciones-poblacion-departamental_2005-2017	Departamento Administrativo Nacional de Estadística – DANE	2005-2017	metadata available at: https://www.dane.gov.co/index.php/estadisticas-por-tema/demografia-y-poblacion/estimaciones-del-cambio-demografico	https://www.dane.gov.co/index.php/estadisticas-por-tema/demografia-y-poblacion/estimaciones-del-cambio-demografico	11.17.2022	After I accesed these tables, they have been merged into two different ones: 2020-2050 and 1985-2019
Colombia	DEMOGRAPHIC	Population estimates per department 2018-2050	Yearly series of total population estimates.	tabulated	anexo-proyecciones-poblacion-departamental_Area2018-2050	Departamento Administrativo Nacional de Estadística – DANE	2018-2050	metadata available at: https://www.dane.gov.co/index.php/estadisticas-por-tema/demografia-y-poblacion/estimaciones-del-cambio-demografico	https://www.dane.gov.co/index.php/estadisticas-por-tema/demografia-y-poblacion/estimaciones-del-cambio-demografico	8.19.2021	After I accesed these tables, they have been merged into two different ones: 2020-2050 and 1985-2019
Colombia	AGRICULTURE	Yearly crops area by department	Compilation of summary tables from the agricultural and livestock inventory with yearly data for the period 2005-2017	tabulated	Historico EVA - desde el año 1987 al 2017	Agronet - Ministerio de Agricultura y Desarrollo Rural	1987-2017	no documentation found	https://www.agronet.gov.co/estadistica/Paginas/home.aspx?cod=59	3.3.2022
Colombia	AGRICULTURE	Yearly crops area by department	Agricultural inventory with yearly data for the period 2006-2018	tabulated	Base Agrícola EVA 2007-2018 (P)	Agronet - Ministerio de Agricultura y Desarrollo Rural. Secretarías de Agricultura Departamentales. Alcaldías Municipales.	2006-2018	no documentation found	https://www.agronet.gov.co/estadistica/Paginas/home.aspx?cod=59	11.23.2022	used for 2018
Colombia	AGRICULTURE	Yearly crops area by department	Agricultural inventory with yearly data for the period 2019-2021	tabulated	BaseEVA_Agrícola2019_2020_2021	Agronet - EVA -UPRA, con base en información de: Municipios, SICA de la Federación Nacional de Cafeteros, ENAM -DANE y Fedearroz; y agremiaciones de productores locales	2019-2021	no documentation found	https://www.agronet.gov.co/estadistica/Paginas/home.aspx?cod=59	11.17.2023	used for 2019-2020
Colombia	LIVESTOCK	Cattle population 1995-2004	Yearly counts of total number of animals from the Livestock Inventory	tabulated	CUADRO_6_PECUARIA_BOVINOS_1995-2004	Agronet - Ministerio de Agricultura y Desarrollo Rural	1995-2004	no documentation found	https://www.agronet.gov.co/estadistica/Paginas/home.aspx?cod=65	10.4.2021
Colombia	LIVESTOCK	Other livestock population 1995-2004	Yearly counts of total number of animals from the Livestock Inventory	tabulated	CUADRO_6.3_ESPECIES_MENORES_1995-2004	Agronet - Ministerio de Agricultura y Desarrollo Rural	1995-2004	no documentation found	https://www.agronet.gov.co/estadistica/Paginas/home.aspx?cod=65	2.22.2022
Colombia	LIVESTOCK	Statistical Yearbook of the Agricultural and Livestock Sector 2017	Compilation of summary tables from the agricultural and livestock inventory with yearly data for the period 2005-2017	tabulated	Historico EVA - desde el año 1987 al 2017	Agronet - Ministerio de Agricultura y Desarrollo Rural	2005-2017	no documentation found	https://www.agronet.gov.co/estadistica/Paginas/home.aspx?cod=59	3.3.2022
Colombia	LIVESTOCK	Cattle poplulation 2019	Cattle population from the 2019 cattle inventory.	tabulated	InventarioBovino_2019	Agronet - Ministerio de Agricultura y Desarrollo Rural	2019	no documentation found	https://www.agronet.gov.co/estadistica/Paginas/home.aspx?cod=65	3.3.2022	After I accessed, these tables have been merged into a single livestock file named BaseEVA_Pecuario2019_2020_2021 (6).xlsx
Colombia	LIVESTOCK	Cattle poplulation 2020	Cattle population from the 2020 cattle inventory.	tabulated	InventarioBovino_2020	Agronet - Ministerio de Agricultura y Desarrollo Rural	2020	no documentation found	https://www.agronet.gov.co/estadistica/Paginas/home.aspx?cod=65	3.3.2022	After I accessed, these tables have been merged into a single livestock file named BaseEVA_Pecuario2019_2020_2021 (6).xlsx
Colombia	LIVESTOCK	Buffalo, goat and sheep population	Buffalo, goat and sheep population from the 2019 livestock inventory.	tabulated	Inventario BufalosCaprinoOvinoEquino_2019	Agronet - Ministerio de Agricultura y Desarrollo Rural	2019	no documentation found	https://www.agronet.gov.co/estadistica/Paginas/home.aspx?cod=65	3.3.2022	After I accessed, these tables have been merged into a single livestock file named BaseEVA_Pecuario2019_2020_2021 (6).xlsx
Colombia	LIVESTOCK	Buffalo, goat and sheep population	Buffalo, goat and sheep population from the 2020 livestock inventory.	tabulated	Inventario BufalosCaprinoOvinoEquino_2020	Agronet - Ministerio de Agricultura y Desarrollo Rural	2020	no documentation found	https://www.agronet.gov.co/estadistica/Paginas/home.aspx?cod=65	3.3.2022	After I accessed, these tables have been merged into a single livestock file named BaseEVA_Pecuario2019_2020_2021 (6).xlsx
Colombia	LIVESTOCK	Pig population	Pig population from the 2019 livestock inventory.	tabulated	InventarioPorcino_2019	Agronet - Ministerio de Agricultura y Desarrollo Rural	2019	no documentation found	https://www.agronet.gov.co/estadistica/Paginas/home.aspx?cod=65	3.3.2022	After I accessed, these tables have been merged into a single livestock file named BaseEVA_Pecuario2019_2020_2021 (6).xlsx
Colombia	LIVESTOCK	Pig population	Pig population from the 2020 livestock inventory.	tabulated	InventarioPorcino_2020	Agronet - Ministerio de Agricultura y Desarrollo Rural	2020	no documentation found	https://www.agronet.gov.co/estadistica/Paginas/home.aspx?cod=65	3.3.2022	After I accessed, these tables have been merged into a single livestock file named BaseEVA_Pecuario2019_2020_2021 (6).xlsx
Colombia	MINING	Mining concessions	Polygons of mining concessions compiled by the NGO RAISG	shapefile	mineria.shp	Red Amazónica de Información Socioambiental Georreferenciada (RAISG)	no dates in this source	metadata comes along with data files when downloading.	https://www.amazoniasocioambiental.org/en/maps/#!/areas	9.8.2021
Colombia	MINING	Dates of concessions contracts	Website that allows consultation of mining requests and contracts	website		Catastro Minero Colombiano	1990-2020		http://www.cmc.gov.co/CmcFrontEnd/consulta/busqueda.cmc	11.30.2022
Colombia	OIL	Oil blocks	Polygons of oil blocks	shapefile	ColombiaTierras.shp	ArcGIS online repository	2001-2019	no documentation found	https://www.arcgis.com/home/item.html?id=58077b8c29ac43d088c90f1ae4993a06	4.13.2023	It is the same that should be available for download at https://geovisor.anh.gov.co/tierras/ but the download keeps failing
Colombia	PAs	National, regional and private natural protected areas	Polygons of protected areas from colombian official source – RUNAP.	shapefile	runap2Polygon.shp	Registro Único Nacional de Áreas Protegidas – RUNAP	1975-2021	metadata at: https://microdatos.dane.gov.co/index.php/catalog/785	https://runap.parquesnacionales.gov.co/cifras	1.28.2022
Colombia	PAs	National, regional and private natural protected areas	Polygons of protected areas – RUNAP. Obtained from ArcGIS online repository. This version has dates.	shapefile	Areas_Protegidas.shp	ArcGIS online repository	1945-2018	no documentation found	https://www.arcgis.com/home/item.html?id=4a673b3d51c146abab5fd462992dd2c0	1.28.2022	This version has dates.
Colombia	PAs	International Natural Protected Areas	Polygons of Biosphere Reserves and Ramsar sites	shapefile	WDPA_WDOECM_Feb2022_Public_SA_.shp	UNEP-WCMC and IUCN (2022), Protected Planet: The World Database on Protected Areas (WDPA) and World Database on Other Effective Area-based Conservation Measures (WD-OECM) [Online], February 2022, Cambridge, UK: UNEP-WCMC and IUCN. Available at: www.protectedplanet.net.	1939-2010	metadata comes along with data files when downloading.	https://www.protectedplanet.net/region/SA	2.13.2022
Colombia	INDIGENOUS TERRITORIES	Indigenous territories	Extension, localization and year of legal recognition of indigenous territories recognized by the colombian government.	shapefile	Tis_TerritoriosIndigenas.shp	Red Amazónica de Información Socioambiental Georreferenciada (RAISG)	1973-2015	metadata comes along with data files when downloading.	https://www.amazoniasocioambiental.org/en/maps/#!/areas	9.8.2021
Ecuador	DEMOGRAPHIC	Population estimates per canton 1990-2001	Yearly series of total population estimates.	tabulated	1. RETROPROYECCION CANTONAL POR SEXO 1990-2001 DEFINITIVA	Instituto Nacional de Estadística y Censos – INEC	1990-2001	documentation about censuses: https://www.ecuadorencifras.gob.ec/documentos/web-inec/Publicaciones/Evolucion_variables_1950_2010_24_04_2014.pdf	https://sni.gob.ec/proyecciones-y-estudios-demograficos	9.29.2021
Ecuador	DEMOGRAPHIC	Population estimates per canton 2001-2010	Yearly series of total population estimates.	tabulated	2. RETROPROYECCION CANTONAL POR SEXO 2001-2010 DEFINITIVA	Instituto Nacional de Estadística y Censos – INEC	2001-2010	documentation about censuses: https://www.ecuadorencifras.gob.ec/documentos/web-inec/Publicaciones/Evolucion_variables_1950_2010_24_04_2014.pdf	https://sni.gob.ec/proyecciones-y-estudios-demograficos	9.29.2021
Ecuador	DEMOGRAPHIC	Population estimates per canton 2010-2020	Yearly series of total population estimates.	tabulated	3. PROYECCION CANTONAL POR SEXO 2010- 2020 DEFINITIVA	Instituto Nacional de Estadística y Censos – INEC	2010-2020	documentation: https://www.ecuadorencifras.gob.ec/documentos/web-inec/Poblacion_y_Demografia/Proyecciones_Poblacionales/metodologia.pdf	https://sni.gob.ec/proyecciones-y-estudios-demograficos	9.29.2021
Ecuador	AGRICULTURE	Agricultural and livestock census data	Several meassures of agricultural production, including area from the III National agricultural and livestock census (III Censo Nacional Agropecuario)	tabulated	Resul_Nac_resu_Prov_CNA_CSV_2000.csv	Instituto Nacional de Estadística y Censos – INEC	2000	documentation avaiilable at: https://www.ecuadorencifras.gob.ec/censo-nacional-agropecuario/	https://www.ecuadorencifras.gob.ec/censo-nacional-agropecuario/	8.22.2022
Ecuador	AGRICULTURE	Agricultural and livestock survey data compiled by year	Folder with yearly files of the Survey of Continuous Agricultural and Livestock Area and Production (Encuesta de Superficie y Producción Agropecuaria Continua) for he years 2002-2013	tabulated	Bases_de_datos_ESPAC_2002_2013	Instituto Nacional de Estadística y Censos – INEC	2002-2013	documentation for 2014 and 2015 at: https://www.ecuadorencifras.gob.ec//documentos/web-inec/Estadisticas_agropecuarias/espac/espac_2014-2015/2014/Nota%20tecnica%20ESPAC_2014.pdf	https://www.ecuadorencifras.gob.ec//encuesta-de-produccion-agropecuaria-continua/	6.29.2022	Now data for all years is in this site. When I accessed, data came in a zipped folder.
Ecuador	AGRICULTURE	Agricultural and livestock survey data compiled by year	Folder with yearly files of the Survey of Continuous Agricultural and Livestock Area and Production (Encuesta de Superficie y Producción Agropecuaria Continua) for the period 2014-2017	tabulated	Bases_de_datos_ESPAC_2014_2020	Instituto Nacional de Estadística y Censos – INEC	2014-2017	documentation for 2014 and 2015 at: https://www.ecuadorencifras.gob.ec//documentos/web-inec/Estadisticas_agropecuarias/espac/espac_2014-2015/2014/Nota%20tecnica%20ESPAC_2014.pdf	https://www.ecuadorencifras.gob.ec//encuesta-de-produccion-agropecuaria-continua/	7.29.2022	Now data for all years is in this site. When I accessed, data came in a zipped folder.
Ecuador	AGRICULTURE	Agricultural and livestock survey data	Survey of Continuous Agricultural and Livestock Area and Production (Encuesta de Superficie y Producción Agropecuaria Continua) for the year 2018	tabulated	INDICE_PUBLICACION_ESPAC_2018.xlsx	Instituto Nacional de Estadística y Censos – INEC	2018	documentation: https://www.ecuadorencifras.gob.ec/documentos/web-inec/Estadisticas_agropecuarias/espac/espac-2018/Boletin%20tecnico.pdf	https://www.ecuadorencifras.gob.ec/encuesta-de-superficie-y-produccion-agropecuaria-continua-2018/	7.3.2022	Now data for all years is in this site. When I accessed, data came in a zipped folder.
Ecuador	AGRICULTURE	Agricultural and livestock survey data	Survey of Continuous Agricultural and Livestock Area and Production (Encuesta de Superficie y Producción Agropecuaria Continua) for the year 2019	tabulated	INDICE_PUBLICACION_ESPAC_2019.xlsx	Instituto Nacional de Estadística y Censos – INEC	2019	documentation: https://www.ecuadorencifras.gob.ec/documentos/web-inec/Estadisticas_agropecuarias/espac/espac-2019/Boletin%20Tecnico%20ESPAC_2019.pdf	https://www.ecuadorencifras.gob.ec/encuesta-de-superficie-y-produccion-agropecuaria-continua-2019/	7.3.2022	Now data for all years is in this site. When I accessed, data came in a zipped folder.
Ecuador	AGRICULTURE	Agricultural and livestock survey data	Survey of Continuous Agricultural and Livestock Area and Production (Encuesta de Superficie y Producción Agropecuaria Continua) for the year 2020	tabulated	INDICE_PUBLICACION_ESPAC_2020.xlsx	Instituto Nacional de Estadística y Censos – INEC	2020	documentation: https://www.ecuadorencifras.gob.ec/documentos/web-inec/Estadisticas_agropecuarias/espac/espac-2020/Boletin%20Tecnico%20ESPAC%202020.pdf	https://www.ecuadorencifras.gob.ec/encuesta-de-superficie-y-produccion-agropecuaria-continua-2020/	7.3.2022	Now data for all years is in this site. When I accessed, data came in a zipped folder.
Ecuador	LIVESTOCK	Agricultural and livestock census data	Several meassures of agricultural production, including area from the III National agricultural and livestock census (III Censo Nacional Agropecuario)	tabulated	Resul_Nac_resu_Prov_CNA_CSV_2000.csv	Instituto Nacional de Estadística y Censos – INEC	2000	documentation avaiilable at: https://www.ecuadorencifras.gob.ec/censo-nacional-agropecuario/	https://www.ecuadorencifras.gob.ec/censo-nacional-agropecuario/	8.22.2022	Now data for all years is in this site. When I accessed, data came in a zipped folder.
Ecuador	LIVESTOCK	Agricultural and livestock survey data compiled by year	Folder with yearly files of the Survey of Continuous Agricultural and Livestock Area and Production (Encuesta de Superficie y Producción Agropecuaria Continua) for he years 2002-2013	tabulated	Bases_de_datos_ESPAC_2002_2013	Instituto Nacional de Estadística y Censos – INEC	2002-2013	documentation for 2014 and 2015 at: https://www.ecuadorencifras.gob.ec//documentos/web-inec/Estadisticas_agropecuarias/espac/espac_2014-2015/2014/Nota%20tecnica%20ESPAC_2014.pdf	https://www.ecuadorencifras.gob.ec//encuesta-de-produccion-agropecuaria-continua/	6.29.2022	Now data for all years is in this site. When I accessed, data came in a zipped folder.
Ecuador	LIVESTOCK	Agricultural and livestock survey data compiled by year	Folder with yearly files of the Survey of Continuous Agricultural and Livestock Area and Production (Encuesta de Superficie y Producción Agropecuaria Continua) for the period 2014-2017	tabulated	Bases_de_datos_ESPAC_2014_2020	Instituto Nacional de Estadística y Censos – INEC	2014-2017	documentation for 2014 and 2015 at: https://www.ecuadorencifras.gob.ec//documentos/web-inec/Estadisticas_agropecuarias/espac/espac_2014-2015/2014/Nota%20tecnica%20ESPAC_2014.pdf	https://www.ecuadorencifras.gob.ec//encuesta-de-produccion-agropecuaria-continua/	7.29.2022	Now data for all years is in this site. When I accessed, data came in a zipped folder.
Ecuador	LIVESTOCK	Agricultural and livestock survey data	Survey of Continuous Agricultural and Livestock Area and Production (Encuesta de Superficie y Producción Agropecuaria Continua) for the year 2018	tabulated	INDICE_PUBLICACION_ESPAC_2018.xlsx	Instituto Nacional de Estadística y Censos – INEC	2018	documentation: https://www.ecuadorencifras.gob.ec/documentos/web-inec/Estadisticas_agropecuarias/espac/espac-2018/Boletin%20tecnico.pdf	https://www.ecuadorencifras.gob.ec/encuesta-de-superficie-y-produccion-agropecuaria-continua-2018/	7.3.2022	Now data for all years is in this site. When I accessed, data came in a zipped folder.
Ecuador	LIVESTOCK	Agricultural and livestock survey data	Survey of Continuous Agricultural and Livestock Area and Production (Encuesta de Superficie y Producción Agropecuaria Continua) for the year 2019	tabulated	INDICE_PUBLICACION_ESPAC_2019.xlsx	Instituto Nacional de Estadística y Censos – INEC	2019	documentation: https://www.ecuadorencifras.gob.ec/documentos/web-inec/Estadisticas_agropecuarias/espac/espac-2019/Boletin%20Tecnico%20ESPAC_2019.pdf	https://www.ecuadorencifras.gob.ec/encuesta-de-superficie-y-produccion-agropecuaria-continua-2019/	7.3.2022	Now data for all years is in this site. When I accessed, data came in a zipped folder.
Ecuador	LIVESTOCK	Agricultural and livestock survey data	Survey of Continuous Agricultural and Livestock Area and Production (Encuesta de Superficie y Producción Agropecuaria Continua) for the year 2020	tabulated	INDICE_PUBLICACION_ESPAC_2020.xlsx	Instituto Nacional de Estadística y Censos – INEC	2020	documentation: https://www.ecuadorencifras.gob.ec/documentos/web-inec/Estadisticas_agropecuarias/espac/espac-2020/Boletin%20Tecnico%20ESPAC%202020.pdf	https://www.ecuadorencifras.gob.ec/encuesta-de-superficie-y-produccion-agropecuaria-continua-2020/	7.3.2022	Now data for all years is in this site. When I accessed, data came in a zipped folder.
Ecuador	MINING	Mining concessions	Polygons of mining concessions compiled by the NGO RAISG	shapefile	mineria.shp	Red Amazónica de Información Socioambiental Georreferenciada (RAISG)	no dates in this source	metadata comes along with data files when downloading.	https://www.amazoniasocioambiental.org/en/maps/#!/areas	9.8.2021
Ecuador	OIL	Oil blocks	Polygons of oil blocks compiled by the NGO RAISG	shapefile	petroleo.shp	Red Amazónica de Información Socioambiental Georreferenciada (RAISG)	no dates in this source	metadata comes along with data files when downloading.	https://www.amazoniasocioambiental.org/en/maps/#!/areas	9.8.2021
Ecuador	PAs	National and regional natural protected areas	Polygons of protected areas – SNAP. Obtained from ArcGIS online repository.	shapefile	SNAP.shp	ArcGIS online repository	1970-2019	no documentation found	https://www.arcgis.com/home/item.html?id=e7517da8645e4d19bc9bf2ce02f3ab4b	1.11.2022
Ecuador	PAs	Protection Forests and Vegetation (Bosques y Vegetación Protectora - BVP)	Polygons of BVP	shapefile	ANP_BosqueProtector.shp	Red Amazónica de Información Socioambiental Georreferenciada (RAISG)	1970-2015	metadata comes along with data files when downloading.	https://www.amazoniasocioambiental.org/en/maps/#!/areas	9.8.2021
Ecuador	PAs	International Natural Protected Areas	Polygons of Biosphere Reserves and Ramsar sites	shapefile	WDPA_WDOECM_Feb2022_Public_SA_.shp	UNEP-WCMC and IUCN (2022), Protected Planet: The World Database on Protected Areas (WDPA) and World Database on Other Effective Area-based Conservation Measures (WD-OECM) [Online], February 2022, Cambridge, UK: UNEP-WCMC and IUCN. Available at: www.protectedplanet.net.	1998-2017	metadata comes along with data files when downloading.	https://www.protectedplanet.net/region/SA	2.13.2022
Ecuador	INDIGENOUS TERRITORIES	Indigenous territories	Extension, localization and year of legal recognition of indigenous territories recognized by the ecuadorian government.	shapefile	Tis_TerritoriosIndigenas.shp	Red Amazónica de Información Socioambiental Georreferenciada (RAISG)	no dates in this source	metadata comes along with data files when downloading.	https://www.amazoniasocioambiental.org/en/maps/#!/areas	9.8.2021
Guyana	DEMOGRAPHIC	National population estimates	National population data for the period 1992-2019	tabulated	Year_end_and_mid_year_population_estimates_annual_1996_to_2019.xlsx	Bureau of Statistics - Guyana	1992-2019	no documentation found	https://statisticsguyana.gov.gy/data/data-tables/	9.29.2021
Guyana	DEMOGRAPHIC	Regional population estimates	Subnational population projections data for the period 2000 - 2025	tabulated	guyana.xlsx	United States Census Bureau	2000 - 2025	documentation at: https://www2.census.gov/programs-surveys/international-programs/about/global-mapping/subntl-pop-est-methods-pgs-uscb-dec16.pdf	https://www.census.gov/geographies/mapping-files/time-series/demo/international-programs/subnationalpopulation.html	2.27.2023
Guyana	AGRICULTURE	Yearly crops area at national level	Yearly series of harvested area of all crops at national level. Data provided by countries to FAO	tabulated	FAOSTAT_data_en_2-28-2023.csv	FAOSTAT	1990-2020	metadata at: https://www.fao.org/faostat/en/#data/QCL/metadata	https://www.fao.org/faostat/en/#data/QCL	2.28.2023
Guyana	LIVESTOCK	Yearly livestock population at national level	Yearly series of livestock population at national level. Data provided by countries to FAO	tabulated	FAOSTAT_data_en_2-28-2023.csv	FAOSTAT	1990-2020	metadata at: https://www.fao.org/faostat/en/#data/QCL/metadata	https://www.fao.org/faostat/en/#data/QCL	2.28.2023
Guyana	MINING	Large scale mining conessions	Polygons of large scale mining conessions.	shapefile	LargeScale_concessions.shp	ArcGIS online repository	1990-2015	no documentation found	https://www.arcgis.com/home/item.html?id=6b998419c87c439d80dbbb82f159f7b0	10.4.2022
Guyana	MINING	Medium scale mining conessions	Polygons of medium scale mining conessions.	shapefile	Medium Scale Mineral Properties (Concessions).shp	ArcGIS online repository	1992-2020	no documentation found	https://www.arcgis.com/home/item.html?id=952d6c39b6574a029cbfcf33684740aa	2.27.2023
Guyana	MINING	Small scale mining conessions	Polygons of small scale mining concessions and claims	shapefile	Small_Mining_Claims.shp	ArcGIS online repository	1948-2020	no documentation found	https://www.arcgis.com/home/item.html?id=0f0898a677f8419bac2e2da6c5a7f91b	2.27.2023
Guyana	OIL	We did not find any information on extent of oil blocks in Guyana.
Guyana	PAs	National, subnational and international protected areas	Extension, localization and year of stablishment of protected areas administered at the national and subnational level.	shapefile	WDPA_WDOECM_Feb2022_Public_SA_.shp	UNEP-WCMC and IUCN (2022), Protected Planet: The World Database on Protected Areas (WDPA) and World Database on Other Effective Area-based Conservation Measures (WD-OECM) [Online], February 2022, Cambridge, UK: UNEP-WCMC and IUCN. Available at: www.protectedplanet.net.	1939-2010	metadata comes along with data files when downloading.	https://www.protectedplanet.net/region/SA	2.13.2022
Guyana	INDIGENOUS TERRITORIES	Indigenous territories	Extension and localization of indigenous territories legally recognized by the government of Guyana.	shapefile	amerindian_areas.shp	GuyNode Spatial Data Portal	no dates in this source	no documentation found	https://www.guynode.com/admin_boundaries.html	3.2.2023
French guiana	DEMOGRAPHIC	Yearly population estimates	Population projections for the period 2000 - 2025	tabulated	serie_001760178_16032023.xlsx	Institut national de la statistique et des études économiques	1990-2020	documentation at: https://www.insee.fr/en/metadonnees/source/serie/s1169/	https://www.insee.fr/en/statistiques/serie/001760178	3.16.2023
French guiana	AGRICULTURE	Yearly crops area at national level	Yearly series of harvested area of all crops at national level. Data provided by countries to FAO	tabulated	FAOSTAT_data_en_3-13-2023.csv	FAOSTAT	1990-2006	metadata at: https://www.fao.org/faostat/en/#data/QCL/metadata	https://www.fao.org/faostat/en/#data/QCL	3.13.2023
French guiana	LIVESTOCK	Yearly livestock population at national level	Yearly series of livestock population at national level. Data provided by countries to FAO	tabulated	FAOSTAT_data_en_3-13-2023.csv	FAOSTAT	1990-2006	metadata at: https://www.fao.org/faostat/en/#data/QCL/metadata	https://www.fao.org/faostat/en/#data/QCL	3.13.2023
French guiana	MINING	We did not find any information on extent of mining concessions in French Guiana.
French guiana	OIL	We did not find any information on extent of oil blocks in French Guiana.
French guiana	PAs	National, subnational and international protected areas	Extension, localization and year of stablishment of protected areas administered at the national and subnational level.	shapefile	WDPA_WDOECM_Feb2022_Public_SA_.shp	UNEP-WCMC and IUCN (2022), Protected Planet: The World Database on Protected Areas (WDPA) and World Database on Other Effective Area-based Conservation Measures (WD-OECM) [Online], February 2022, Cambridge, UK: UNEP-WCMC and IUCN. Available at: www.protectedplanet.net.	1983-2017	metadata comes along with data files when downloading.	https://www.protectedplanet.net/region/SA	2.13.2022
French guiana	INDIGENOUS TERRITORIES	Indigenous territories	Extension, localization and year of legal recognition of indigenous territories recognized by the french government.	shapefile	Tis_TerritoriosIndigenas.shp	Red Amazónica de Información Socioambiental Georreferenciada (RAISG)	1991-1995	metadata comes along with data files when downloading.	https://www.amazoniasocioambiental.org/en/maps/#!/areas	9.8.2021
Suriname	DEMOGRAPHIC	Subnational census population data	Subnational population data compiled by the website citypopulation.de	website	Copied from webpage	City Population	1980, 2004, 2012	no documentation found	http://www.citypopulation.de/en/suriname/cities/	4.1.2023	Data comes from censuses: (1980) The Europa World Year Book 1991. (2004) (2012) Algemeen Bureau voor de Statistiek in Suriname (web).
Suriname	DEMOGRAPHIC	Subnational population estimates	Subnational population data compiled by the website city-facts.com from raster based estimates from the JRC - Global Human Settlement Layer	website	Copied from webpage	City-Facts	2015	metadata for the JRC - GHS 2015 version: https://data.jrc.ec.europa.eu/dataset/jrc-ghsl-10007#temporal	https://www.city-facts.com/suriname/population	4.1.2023	Data comes from: https://data.jrc.ec.europa.eu/dataset/jrc-ghsl-10007#temporal
Suriname	DEMOGRAPHIC	Raster based population estimates	Raster based population estimates for the year 2020	raster	suriname_population_2020.tif	JRC - Global Human Settlement Layer	2020	documentation: https://ghsl.jrc.ec.europa.eu/documents/GHSL_Data_Package_2023.pdf?t=1683540422	https://ghsl.jrc.ec.europa.eu/download.php?ds=pop	3.6.2023
Suriname	AGRICULTURE	Yearly crops area at national level	Yearly series of harvested area of all crops at national level. Data provided by countries to FAO	tabulated	FAOSTAT_data_en_3-6-2023.csv	FAOSTAT	1990-2020		https://www.fao.org/faostat/en/#data/QCL	3.6.2023
Suriname	LIVESTOCK	Yearly crops area at national level	Yearly series of harvested area of all crops at national level. Data provided by countries to FAO	tabulated	FAOSTAT_data_en_3-6-2023.csv	FAOSTAT	1990-2020		https://www.fao.org/faostat/en/#data/QCL	3.6.2023
Suriname	MINING	Mining concessions	Polygons of mining concessions compiled by the NGO RAISG	shapefile	Suriname_Mining.shp	ArcGIS online repository	2002-2017	no documentation found	https://www.arcgis.com/home/item.html?id=70cc7a4e2e45442a989a963eb5c7eaf8	10.4.2022
Suriname	OIL	We did not find any information on extent of oil blocks in Suriname.
Suriname	PAs	National, subnational and international protected areas	Extension, localization and year of stablishment of protected areas administered at the national and subnational level.	shapefile	WDPA_WDOECM_Feb2022_Public_SA_.shp	UNEP-WCMC and IUCN (2022), Protected Planet: The World Database on Protected Areas (WDPA) and World Database on Other Effective Area-based Conservation Measures (WD-OECM) [Online], February 2022, Cambridge, UK: UNEP-WCMC and IUCN. Available at: www.protectedplanet.net.		metadata comes along with data files when downloading.	https://www.protectedplanet.net/region/SA	2.13.2022
Suriname	INDIGENOUS TERRITORIES	There are no legally recognized Indigenous Territories in Suriname
Venezuela	DEMOGRAPHIC	Subnational census population data	Census population data compiled by the authors	peer-reviewed paper/tabulated		Siso Quintero, Gerardo José. La población de Venezuela: evolución, crecimiento y distribución geográfica. Terra Nueva Etapa, vol. XXVIII, núm. 43, enero-junio, 2012, pp. 109-140. Universidad Central de Venezuela. Caracas, Venezuela	1941, 1950, 1961, 1971, 1981, 1990, 2001		https://www.redalyc.org/articulo.oa?id=72125050006	2.29.2021
Venezuela	DEMOGRAPHIC	Subnational yearly population estimates	Population estimates by state for the period 2000-2050	tabulated	Nacional.xls	Instituto Nacional de Estadística - INE, Venezuela	2000-2050	no documentation found	http://www.ine.gov.ve/index.php?option=com_content&view=category&id=98&Itemid=51	2.23.2022
Venezuela	PAs	National, subnational and international protected areas	Extension, localization and year of stablishment of protected areas administered at the national and subnational level.	shapefile	WDPA_WDOECM_Feb2022_Public_SA_.shp	UNEP-WCMC and IUCN (2022), Protected Planet: The World Database on Protected Areas (WDPA) and World Database on Other Effective Area-based Conservation Measures (WD-OECM) [Online], February 2022, Cambridge, UK: UNEP-WCMC and IUCN. Available at: www.protectedplanet.net.	1961-2009	metadata comes along with data files when downloading.	https://www.protectedplanet.net/region/SA	2.13.2022
Venezuela	INDIGENOUS TERRITORIES	Indigenous territories	Extension, localization and year of legal recognition of indigenous territories recognized by the venezuelan government.	shapefile	Tis_TerritoriosIndigenas.shp	Red Amazónica de Información Socioambiental Georreferenciada (RAISG)	1990-2018	metadata comes along with data files when downloading.	https://www.amazoniasocioambiental.org/en/maps/#!/areas	9.8.2021

## Sheet: README
This file contains a description of all the raw data we used to conform the dataset we present.
COLUMN	DESCRIPTION
Country	Country
Driver	Type of driver (agriculture, livestock, demographic, etc.).
Data	Short description of data
Descripition	Detailled description of the content of the raw data files.
Type of data	Format of the raw of data.
File names from source	Name of the file as obtained from the source.
Source	Name of the source where the data was obtained from.
Temporal extent available at study area	Temporal extent of the raw data in the subnational units included in our dataset coverage area.
Documentation/metadata	Availability of metadata or ducmentation and URLs to obatin such information.
URL	URL where the data was obtained from
Accessed_MM_DD_YYYY	Date when data were downloaded
Notes	Other pertinent information.
