# Supplementary material for: Thirty years of drivers and patterns of land-use change across the Amazon biome
Source: Ambio. 2025 Jun 25;54(12):2135–53. doi: 10.1007/s13280-025-02199-5 (PMC12569279; doi:10.1007/s13280-025-02199-5)
Supplement: Supplementary file 2 — Supplementary file2 (XLSX 73 KB) [file 13280_2025_2199_MOESM2_ESM.xlsx]

## Sheet: README
	This file contains the look-up tables of crops names per country, as well as a general table with names equivalences for all countries (look_up) and a list of all the crops names exactly as registered per country and their scientific name. This file, and the harmonized dataset, only include crops with planted or harvested data. Crops that only had other types of non-area unit (production, yield, …
	COLUMNS	DESCRIPTION
	crop_country_name	Name of crops as from country data after turned into capital letters and removed special characters.
	sc_name	Scientific name of crops. In most cases crops were identified to the species level, in some other cases to subspecies or cultivars, and other to genus.
	type	Type of crop according to their planting/harvesting cycle. Permanent (P) or temporary (T).
	short_name_country	shorter form of the crop name as from countries
	name_unique	unique harmoized name across all countries
	notes	notes regarding the grouping and harmonization of the crops.

## Sheet: all_crops
crop	sc_name	country
Achiote (urucú)	Bixa orellana	Bolivia
Ají	Capsicum spp	Bolivia
Ajo	Allium sativum	Bolivia
Algodón	Gossypium spp	Bolivia
Arroz con cáscara	Oryza sativa	Bolivia
Arveja	Pisum sativum	Bolivia
Avena	Avena sativa	Bolivia
Banano	Musa spp	Bolivia
Betarraga	Beta vulgaris	Bolivia
Cacao	Theobroma cacao	Bolivia
Café	Coffea spp	Bolivia
Caña de Azúcar	Saccharum spp	Bolivia
Cañahua	Chenopodium pallidicaule	Bolivia
Cebada en grano	Hordeum vulgare	Bolivia
Cebolla	Allium cepa	Bolivia
Centeno	Secale cereale	Bolivia
Chía	Salvia hispanica	Bolivia
Chirimoya	Annona cherimola	Bolivia
Ciruelo	Prunus domestica	Bolivia
Coliflor	Brassica oleracea var. botrytis	Bolivia
Durazno	Prunus persica	Bolivia
Frijol/poroto	Phaseolus vulgaris	Bolivia
Frutilla	Fragaria spp	Bolivia
Garbanzo	Cicer arietinum	Bolivia
Girasol	Helianthus annuus	Bolivia
Guinda	Prunus cerasus	Bolivia
Haba	Vicia faba	Bolivia
Higo	Ficus carica	Bolivia
Lechuga	Lactuca sativa	Bolivia
Lima	Citrus spp	Bolivia
Limón	Citrus spp	Bolivia
Locoto	Capsicum spp	Bolivia
Maíz choclo	Zea mays	Bolivia
Maíz en grano	Zea mays	Bolivia
Mandarina	Citrus spp	Bolivia
Manga	Mangifera indica	Bolivia
Maní	Arachis hypogaea	Bolivia
Manzana	Malus domestica	Bolivia
Membrillo	Cydonia oblonga	Bolivia
Naranja	Citrus spp	Bolivia
Palta	Persea americana	Bolivia
Papaya	Carica papaya	Bolivia
Pepino	Solanum muricatum	Bolivia
Pera	Pyrus communis	Bolivia
Piña	Ananas comosus	Bolivia
Plátano	Musa spp	Bolivia
Pomelo/toronja	Citrus spp	Bolivia
Quínua	Chenopodium quinoa	Bolivia
Rábano	Raphanus sativus	Bolivia
Repollo	Brassica oleracea var. capitata	Bolivia
Sandia	Citrullus lanatus	Bolivia
Sésamo	Sesamum indicum	Bolivia
Sorgo en grano	Sorghum bicolor	Bolivia
Soya	Glycine max	Bolivia
Tabaco	Nicotiana tabacum	Bolivia
Té	Camellia sinensis	Bolivia
Tomate	Solanum lycopersicum	Bolivia
Trigo	Triticum spp	Bolivia
Tuna	Opuntia ficus-indica	Bolivia
Uva	Vitis sp.	Bolivia
Vainitas	Phaseolus vulgaris	Bolivia
Zanahoria	Daucus carota	Bolivia
Zapallo	Cucurbita spp	Bolivia
Caña de azúcar	Saccharum spp	Peru
Café	Coffea spp	Peru
Algodón rama	Gossypium spp	Peru
Uva	Vitis sp.	Peru
Aceituna	Olea europaea	Peru
Cacao	Theobroma cacao	Peru
Té	Camellia sinensis	Peru
Palma aceitera	Elaeis guineensis	Peru
Achiote	Bixa orellana	Peru
Orégano	Origanum vulgare	Peru
Arroz cáscara	Oryza sativa	Peru
Maíz amarillo duro	Zea mays	Peru
Maíz amiláceo	Zea mays	Peru
Trigo	Triticum spp	Peru
Cebada grano	Hordeum vulgare	Peru
Quinua	Chenopodium quinoa	Peru
Avena grano	Avena sativa	Peru
Maíz morado	Zea mays	Peru
Papa	Solanum tuberosum	Peru
Yuca	Manihot esculenta	Peru
Camote	Ipomoea batatas	Peru
Oca	Oxalis tuberosa	Peru
Olluco	Ullucus tuberosus	Peru
Maca	Lepidium meyenii	Peru
Mashua	Tropaeolum tuberosum	Peru
Alfalfa	Medicago sativa	Peru
Plátano	Musa spp	Peru
Limón	Citrus spp	Peru
Naranja	Citrus spp	Peru
Manzana	Malus domestica	Peru
Mango	Mangifera indica	Peru
Piña	Ananas comosus	Peru
Papaya	Carica papaya	Peru
Mandarina	Citrus spp	Peru
Palta	Persea americana	Peru
Melocotón	Prunus persica	Peru
Tuna	Opuntia ficus-indica	Peru
Sandía	Citrullus lanatus	Peru
Chirimoya	Annona cherimola	Peru
Lúcuma	Pouteria lucuma	Peru
Pacae	Inga feuilleei	Peru
Melón	Cucumis melo	Peru
Maracuyá	Passiflora edulis	Peru
Fresa	Fragaria spp	Peru
Granadilla	Passiflora ligularis	Peru
Pecana	Carya illinoinensis	Peru
Espárrago	Asparagus officinalis	Peru
Maíz choclo	Zea mays	Peru
Tomate	Solanum lycopersicum	Peru
Ajo	Allium sativum	Peru
Cebolla	Allium cepa	Peru
Zapallo	Cucurbita spp	Peru
Zanahoria	Daucus carota	Peru
Alcachofa	Cynara scolymus	Peru
Rocoto	Capsicum spp	Peru
Ají	Capsicum spp	Peru
Frijol grano seco	Phaseolus vulgaris	Peru
Arveja grano verde	Pisum sativum	Peru
Arveja grano seco	Pisum sativum	Peru
Haba grano verde	Vicia faba	Peru
Haba grano seco	Vicia faba	Peru
Pallar grano seco	Phaseolus lunatus	Peru
Frijol caupi grano seco	Vigna unguiculata	Peru
Lenteja grano seco	Lens spp	Peru
Tarhui o chocho	Lupinus mutabilis	Peru
Garbanzo grano seco	Cicer arietinum	Peru
Acelga	Beta vulgaris	Peru
Albahaca	Ocimum basilicum	Peru
Calabaza	Cucurbita spp	Peru
Nabo	Brassica rapa	Peru
Pepinillo	Solanum muricatum	Peru
Poro	Allium ampeloprasum	Peru
Rabanito	Raphanus sativus	Peru
Frijol vainita	Phaseolus vulgaris	Peru
Anona	Annona squamosa	Peru
Caimito	Pouteria caimito	Peru
Camu-camu	Myrciaria Dubia	Peru
Capulí	Physalis peruviana	Peru
Carambola	Averrhoa carambola	Peru
Cerezo	Prunus cerasus	Peru
Cirolero	Spondias purpurea	Peru
Cocona	Solanum sessiliflorum	Peru
Damasco	Prunus armeniaca	Peru
Granada	Punica granatum	Peru
Guanábana	Annona muricata	Peru
Guindo	Prunus cerasus	Peru
Humarí	Poraqueiba sericea	Peru
Limón dulce	Citrus spp	Peru
Mamey	Mammea americana	Peru
Maní (fruta)	Arachis hypogaea	Peru
Marañón	Anacardium occidentale	Peru
Níspero	Mespilus germanica	Peru
Pomarrosa	Syzygium malaccense	Peru
Saúco	Sambucus peruviana	Peru
Tamarindo	Tamarindus indica	Peru
Taperibá	Spondias cyatherea	Peru
Toronja	Citrus spp	Peru
Zapote	Quararibea cordata	Peru
Avena forrajera	Avena sativa	Peru
Maíz chala	Zea mays	Peru
Sorgo forrajero	Sorghum bicolor	Peru
Cebada forrajera	Hordeum vulgare	Peru
Cañihua	Chenopodium pallidicaule	Peru
Kiwicha	Amaranthus spp	Peru
Sorgo grano	Sorghum bicolor	Peru
Zarandaja	Lablab purpureus	Peru
Frijol loctao	Vigna radiata	Peru
Ñuña grano seco	Phaseolus vulgaris	Peru
Arracacha	Arracacia xanthorrhiza	Peru
Pituca	Colocasia esculenta	Peru
Sorgo escobero	Sorghum bicolor	Peru
Anís	Pimpinella anisum	Peru
Caña de azúcar (alcohol)	Saccharum spp	Peru
Soya	Glycine max	Peru
Apio	Apium graveolens	Peru
Betarraga	Beta vulgaris	Peru
Brócoli	Brassica oleracea	Peru
Caigua	Cyclanthera pedata	Peru
Ciruela	Spondias purpurea	Peru
Coco	Cocos nucifera	Peru
Col o repollo	Brassica oleracea	Peru
Coliflor	Brassica oleracea	Peru
Espinaca	Spinacia oleracea	Peru
Frijol de palo grano seco	Cajanus cajan	Peru
Frijol grano verde	Phaseolus vulgaris	Peru
Higo	Ficus carica	Peru
Lechuga	Lactuca sativa	Peru
Lima	Citrus spp	Peru
Marigold	Tagetes spp	Peru
Membrillo	Cydonia oblonga	Peru
Pallar grano verde	Phaseolus lunatus	Peru
Pepino	Solanum muricatum	Peru
Pera	Pyrus communis	Peru
Pijuayo (fruta)	Bactris gasipaes	Peru
Arándanos	Vaccinium myrtillus	Peru
Palma Datilera	Phoenix dactylifera	Peru
Guayaba	Psidium guajava	Peru
Frijol castilla	Vigna unguiculata	Peru
Pallar	Phaseolus lunatus	Peru
Ajonjolí	Sesamum indicum	Peru
Centeno	Secale cereale	Peru
Cube	Lonchocarpus utilis	Peru
Culantro	Coriandrum sativum	Peru
Linaza	Linum usitatissimum	Peru
Maní (aceite)	Arachis hypogaea	Peru
Nuez	Juglans regia	Peru
Palillo o cúrcuma	Curcuma longa	Peru
Pan de árbol	Artocarpus altilis	Peru
Pimienta	Piper nigrum	Peru
Sachapapa	Dioscorea trifida	Peru
Tabaco	Nicotiana tabacum	Peru
Tumbo	Passiflora mollissima	Peru
Uncucha	Xanthosoma sagittifolium	Peru
Abacaxi*	Ananas comosus	Brazil
Alfafa fenada	Medicago sativa	Brazil
Algodão herbáceo (em caroço)	Gossypium spp	Brazil
Alho	Allium sativum	Brazil
Amendoim (em casca)	Arachis hypogaea	Brazil
Arroz (em casca)	Oryza sativa	Brazil
Aveia (em grão)	Avena sativa	Brazil
Batata-doce	Ipomoea batatas	Brazil
Batata-inglesa	Solanum tuberosum	Brazil
Cana-de-açúcar	Saccharum spp	Brazil
Cana para forragem	Saccharum spp	Brazil
Cebola	Allium cepa	Brazil
Centeio (em grão)	Secale cereale	Brazil
Cevada (em grão)	Hordeum vulgare	Brazil
Ervilha (em grão)	Pisum sativum	Brazil
Fava (em grão)	Vicia faba	Brazil
Feijão (em grão)	Phaseolus vulgaris	Brazil
Fumo (em folha)	Nicotiana tabacum	Brazil
Girassol (em grão)	Helianthus annuus	Brazil
Juta (fibra)	Corchorus sp.	Brazil
Linho (semente)	Linum usitatissimum	Brazil
Malva (fibra)	Urena lobata	Brazil
Mamona (baga)	Ricinus communis	Brazil
Mandioca	Manihot esculenta	Brazil
Melancia	Citrullus lanatus	Brazil
Melão	Cucumis melo	Brazil
Milho (em grão)	Zea mays	Brazil
Rami (fibra)	Boehmeria nivea	Brazil
Soja (em grão)	Glycine max	Brazil
Sorgo (em grão)	Sorghum bicolor	Brazil
Tomate	Solanum lycopersicum	Brazil
Trigo (em grão)	Triticum spp	Brazil
Triticale (em grão)	× Triticosecale Wittmack	Brazil
Abacate	Persea americana	Brazil
Algodão arbóreo (em caroço)	Gossypium spp	Brazil
Açaí	Euterpe oleracea	Brazil
Azeitona	Olea europaea	Brazil
Banana (cacho)	Musa spp	Brazil
Borracha (látex coagulado)	Hevea brasiliensis	Brazil
Borracha (látex líquido)	Hevea brasiliensis	Brazil
Cacau (em amêndoa)	Theobroma cacao	Brazil
Café (em grão) Total	Coffea spp	Brazil
Café (em grão) Arábica	Coffea spp	Brazil
Café (em grão) Canephora	Coffea spp	Brazil
Caju	Anacardium occidentale	Brazil
Caqui	Diospyros kaki	Brazil
Castanha de caju	Anacardium occidentale	Brazil
Chá-da-índia (folha verde)	Camellia sinensis	Brazil
Coco-da-baía*	Cocos nucifera	Brazil
Dendê (cacho de coco)	Elaeis guineensis	Brazil
Erva-mate (folha verde)	Ilex paraguariensis	Brazil
Figo	Ficus carica	Brazil
Goiaba	Psidium guajava	Brazil
Guaraná (semente)	Paullinia cupana	Brazil
Laranja	Citrus spp	Brazil
Limão	Citrus spp	Brazil
Maçã	Malus domestica	Brazil
Mamão	Carica papaya	Brazil
Manga	Mangifera indica	Brazil
Maracujá	Passiflora edulis	Brazil
Marmelo	Cydonia oblonga	Brazil
Noz (fruto seco)	Juglans regia	Brazil
Palmito	Euterpe edulis	Brazil
Pera	Pyrus communis	Brazil
Pêssego	Prunus persica	Brazil
Pimenta-do-reino	Piper nigrum	Brazil
Sisal ou agave (fibra)	Agave sisalana	Brazil
Tangerina	Citrus spp	Brazil
Tungue (fruto seco)	Vernicia fordii	Brazil
Urucum (semente)	Bixa orellana	Brazil
Uva	Vitis sp.	Brazil
ACELGA	Beta vulgaris	Colombia
ACHICORIA	Cichorium escarola	Colombia
ACHIOTE (BIJA)	Bixa orellana	Colombia
ACHIRA	Canna indica	Colombia
AGRAZ	Vaccinium meridionale	Colombia
AGUACATE	Persea americana	Colombia
AGUAJE	Mauritia flexuosa	Colombia
AHUYAMA	Cucurbita maxima	Colombia
AJI	Capsicum spp	Colombia
AJO	Allium sativum	Colombia
AJONJOLI	Sesamum indicum	Colombia
ALBAHACA	Ocimum basilicum	Colombia
ALCACHOFA	Cynara scolymus	Colombia
ALGODON	Gossypium spp	Colombia
AMARANTO	Amaranthus spp	Colombia
ANIS	Pimpinella anisum	Colombia
ANON	Annona squamosa	Colombia
ANTURIO	Anthurium spp	Colombia
APIO	Apium graveolens	Colombia
ARANDANO	Vaccinium myrtillus	Colombia
ARAZA	Eugenia stipitata	Colombia
ARRACACHA	Arracacia xanthorrhiza	Colombia
ARROZ RIEGO	Oryza sativa	Colombia
ARROZ SECANO MANUAL	Oryza sativa	Colombia
ARROZ SECANO MECANIZADO	Oryza sativa	Colombia
ARVEJA	Pisum sativum	Colombia
ASAI	Euterpe precatoria	Colombia
ASPARRAGUS	Asparagus setaceus	Colombia
ASTROMELIA	Alstroemeria spp	Colombia
BACURI	Platonia insignis	Colombia
BADEA	Passiflora quadrangularis	Colombia
BANANITO	Musa acuminata	Colombia
BANANO	Musa spp	Colombia
BATATA	Ipomoea batatas	Colombia
BORE	Alocasia macrorhiza	Colombia
BOROJO	Borojoa patinoi	Colombia
BREVO	Ficus carica	Colombia
BROCOLI	Brassica oleracea	Colombia
CACAO	Theobroma cacao	Colombia
CADUCIFOLIOS	apple, pear, peach and plump	Colombia
CAFE	Coffea spp	Colombia
CAIMO	Pouteria caimito	Colombia
CALABACIN	Cucurbita spp	Colombia
CALABAZA	Cucurbita spp	Colombia
CAÑA AZUCARERA	Saccharum spp	Colombia
CAÑA FLECHA	Gynerium sagittatum	Colombia
CAÑA MIEL	Saccharum spp	Colombia
CAÑA PANELERA	Saccharum spp	Colombia
CANYARANA	Spondias mombin	Colombia
CARDAMOMO	Elettaria cardamomum	Colombia
CAUCHO	Hevea brasiliensis	Colombia
CEBADA	Hordeum vulgare	Colombia
CEBOLLA DE BULBO	Allium cepa	Colombia
CEBOLLA DE RAMA	Allium cepa	Colombia
CEBOLLIN	Allium schoenoprasum	Colombia
CHACHAFRUTO	Erythrina edulis	Colombia
CHAMBA	Campomanesia lineatifolia	Colombia
CHAMPIÑON	Agaricus bisporus	Colombia
CHIA	Salvia hispanica	Colombia
CHILLANGUA	Eryngium foetidum	Colombia
CHIRIMOYA	Annona cherimola	Colombia
CHOLUPA	Passiflora maliformis	Colombia
CHONQUE	Xanthosoma violaceum	Colombia
CHONTADURO	Bactris gasipaes	Colombia
CILANTRO	Coriandrum sativum	Colombia
CIMARRON	Eryngium foetidum	Colombia
CIRUELA	Spondias purpurea	Colombia
CITRICOS	Citrus spp	Colombia
CLAVEL	Dianthus caryophyllus	Colombia
COCCULUS	Cocculus laurifolius	Colombia
COCO	Cocos nucifera	Colombia
COCONA	Solanum sessiliflorum	Colombia
COL	Brassica oleracea	Colombia
COLIFLOR	Brassica oleracea	Colombia
COPOAZU	Theobroma grandiflorum	Colombia
CURCUMA	Curcuma longa	Colombia
CURUBA	Passiflora tripartita	Colombia
DURAZNO	Prunus persica	Colombia
ENELDO	Anethum graveolens	Colombia
ESPARRAGO	Asparagus officinalis	Colombia
ESPINACA	Spinacia oleracea	Colombia
ESTROPAJO	Luffa spp	Colombia
EUCALIPTO BABY BLUE	Eucalyptus pulverulenta	Colombia
FEIJOA	Acca sellowiana	Colombia
FIQUE	Furcraea andina	Colombia
FITOSPORUM	Pittosporum tobira	Colombia
FLOR DE JAMAICA	Hibiscus sabdariffa	Colombia
FLOR DE SAFARI	Leucadendron sp. cv. Safari Sunset	Colombia
FRAMBUESA	Rubus idaeus	Colombia
FRESA	Fragaria spp	Colombia
FRIJOL	Phaseolus vulgaris	Colombia
FRIJOL ARBUSTIVO	Phaseolus vulgaris	Colombia
FRIJOL LADERA	Phaseolus vulgaris	Colombia
FRIJOL VOLUBLE	Phaseolus vulgaris	Colombia
GARBANZO	Cicer arietinum	Colombia
GIRASOL	Helianthus annuus	Colombia
GLADIOLO	Gladiolus spp	Colombia
GRANADILLA	Passiflora ligularis	Colombia
GUAMA	Inga edulis	Colombia
GUANABANA	Annona muricata	Colombia
GUANDUL	Cajanus cajan	Colombia
GUATILA	Sechium edule	Colombia
GUAYABA	Psidium guajava	Colombia
GUAYABA MANZANA	Psidium guajava	Colombia
GUAYABA PERA	Psidium guajava	Colombia
GULUPA	Passiflora pinnatistipula	Colombia
HABA	Vicia faba	Colombia
HABICHUELA	Phaseolus vulgaris	Colombia
HELECHO	Pteridium aquilinum	Colombia
HELECHO CUERO	Rumohra adiantiformis	Colombia
HELICONIA	Heliconia spp	Colombia
HIERBABUENA	Mentha spicata	Colombia
HIGUERILLA	Ricinus communis	Colombia
IRACA	Carludovica palmata	Colombia
JENGIBRE	Zingiber officinale	Colombia
LECHUGA	Lactuca sativa	Colombia
LIMA	Citrus spp	Colombia
LIMA TAHITI	Citrus spp	Colombia
LIMON	Citrus spp	Colombia
LIMON MANDARINO	Citrus spp	Colombia
LIMON PAJARITO	Citrus spp	Colombia
LIMON TAHITI	Citrus spp	Colombia
LIMONARIA	Cymbopogon citratus	Colombia
LIMONIUM	Limonium spp	Colombia
LULO	Solanum quitoense	Colombia
MACADAMIA	Macadamia integrifolia	Colombia
MAIZ FORRAJERO	Zea mays	Colombia
MAIZ TECNIFICADO	Zea mays	Colombia
MAIZ TRADICIONAL	Zea mays	Colombia
MANDARINA	Citrus spp	Colombia
MANDARINA ONECO	Citrus spp	Colombia
MANGO	Mangifera indica	Colombia
MANGO INJERTO	Mangifera indica	Colombia
MANGOSTINO	Garcinia mangostana	Colombia
MANI	Arachis hypogaea	Colombia
MANZANA	Malus domestica	Colombia
MANZANILLA	Chamaemelum nobile	Colombia
MARACUYA	Passiflora edulis	Colombia
MARAÑON	Anacardium occidentale	Colombia
MELON	Cucumis melo	Colombia
MENTA	Mentha spp	Colombia
MILLO	Sorghum bicolor	Colombia
MORA	Rubus spp	Colombia
MORERA	Morus spp	Colombia
NABO	Brassica rapa	Colombia
ÑAME	Dioscorea spp	Colombia
ÑAME ESPINO	Dioscorea spp	Colombia
NARANJA	Citrus spp	Colombia
NARANJA JAFFA	Citrus spp	Colombia
NARANJA VALENCIA	Citrus spp	Colombia
OREGANO	Origanum vulgare	Colombia
ORELLANA	Bixa orellana	Colombia
PALMA DE ACEITE	Elaeis guineensis	Colombia
PALMA ROBELINA	Phoenix roebelenii	Colombia
PALMITO	Euterpe edulis	Colombia
PAPA	Solanum tuberosum	Colombia
PAPA CHINA	Colocasia esculenta	Colombia
PAPA CRIOLLA	Solanum phureja	Colombia
PAPAYA	Carica papaya	Colombia
PAPAYA HAWAIANA	Carica papaya	Colombia
PAPAYUELA	Vasconcellea pubescens	Colombia
PATILLA	Citrullus lanatus	Colombia
PEPA DE PAN	Artocarpus spp	Colombia
PEPINO COHOMBRO	Cucumis sativus	Colombia
PEPINO GUISO	Cyclanthera pedata	Colombia
PEREJIL	Petroselinum crispum	Colombia
PIMENTON	Capsicum annuum	Colombia
PIMIENTA	Piper nigrum	Colombia
PIÑA	Ananas comosus	Colombia
PITAHAYA	Hylocereus undatus	Colombia
PLATANO	Musa spp	Colombia
POLEO	Mentha pulegium	Colombia
POMARROSA	Syzygium jambos	Colombia
POMPON Y CRISANTEMO	Dendranthema grandiflorum	Colombia
PROTEA	Protea spp	Colombia
PUERRO	Allium ampeloprasum	Colombia
QUINUA	Chenopodium quinoa	Colombia
RABANO	Raphanus sativus	Colombia
RAMBUTAN	Nephelium lappaceum	Colombia
REMOLACHA	Beta vulgaris	Colombia
REPOLLO	Brassica oleracea	Colombia
ROMERO	Rosmarinus officinalis	Colombia
ROSA	Rosa × centifolia	Colombia
RUDA	Ruta graveolens	Colombia
RUSCUS	Ruscus aculeatus	Colombia
SABILA	Aloe vera	Colombia
SACHA INCHI	Plukenetia volubilis	Colombia
SAGU	Canna indica	Colombia
SORGO	Sorghum bicolor	Colombia
SOYA	Glycine max	Colombia
STATICE	Limonium sinuatum	Colombia
STEVIA	Stevia rebaudiana	Colombia
TABACO NEGRO	Nicotiana tabacum	Colombia
TABACO RUBIO	Nicotiana tabacum	Colombia
TANGARANA	could not identify	Colombia
TANGELO MINEOLA	Citrus spp	Colombia
TANGELO ORLANDO	Citrus spp	Colombia
TOMATE	Solanum lycopersicum	Colombia
TOMATE DE ARBOL	Solanum betaceum	Colombia
TOMATE INVERNADERO	Solanum lycopersicum	Colombia
TOMILLO	Thymus vulgaris	Colombia
TORONJA	Citrus spp	Colombia
TREE FERN	Cyathea dealbata	Colombia
TRIGO	Triticum spp	Colombia
UCHUVA	Physalis peruviana	Colombia
ULLUCO	Ullucus tuberosus	Colombia
UMARI	Poraqueiba sericea	Colombia
UVA	Vitis sp.	Colombia
UVA CAIMARONA	Pourouma cecropiifolia	Colombia
YACON	Smallanthus sonchifolius	Colombia
YOTA	Sechium edule	Colombia
YUCA	Manihot esculenta	Colombia
YUCA INDUSTRIAL	Manihot esculenta	Colombia
ZANAHORIA	Daucus carota	Colombia
ZAPOTE	Quararibea cordata	Colombia
ZUCCHINI	Cucurbita spp	Colombia

## Sheet: Brazil
crop_country_name	sc_name	type	short_name_country	name_unique	notes
ACAI	Euterpe oleracea	P	ACAI	ACAI
URUCUM SEMENTE	Bixa orellana	P	URUCUM	ACHIOTE
ALFAFA FENADA	Medicago sativa	T	ALFAFA	ALFALFA
MACA	Malus domestica	P	MACA	APPLE
ABACATE	Persea americana	P	ABACATE	AVOCADO
BANANA CACHO	Musa spp	P	BANANA	BANANA
CEVADA EM GRAO	Hordeum vulgare	T	CEVADA	BARLEY
PIMENTADOREINO	Piper nigrum	P	PIMENTA	BLACK_PEPPER
FAVA EM GRAO	Vicia faba	T	FAVA	BROAD_BEAN
CAJU	Anacardium occidentale	P	CAJU_all	CASHEW
CASTANHA DE CAJU	Anacardium occidentale	P	CAJU_all	CASHEW
MANDIOCA	Manihot esculenta	T	MANDIOCA	CASSAVA
MAMONA BAGA	Ricinus communis	T	MAMONA	CASTOR_BEAN
CACAU EM AMENDOA	Theobroma cacao	P	CACAU	COCOA
COCODABAIA	Cocos nucifera	P	COCO_DA_BAIA	COCONUT
CAFE EM GRAO ARABICA	Coffea spp	P	CAFE_all	COFFEE	The cafe series disaggregated in arabica and canephora only starts after approx 2012
CAFE EM GRAO CANEPHORA	Coffea spp	P	CAFE_all	COFFEE	The cafe series disaggregated in arabica and canephora only starts after approx 2012
CAFE EM GRAO TOTAL	Coffea spp	P	CAFE_all	COFFEE
FEIJAO EM GRAO	Phaseolus vulgaris	T	FEIJAO	COMMON_BEAN
MALVA FIBRA	Urena lobata	T	MALVA	CONGO_JUTE
JUTA FIBRA	Corchorus sp.	T	JUTA	CORCHORUS
MILHO EM GRAO	Zea mays	T	MILHO	CORN
ALGODAO HERBACEO EM CAROCO	Gossypium spp	T	ALGODAO	COTTON
FIGO	Ficus carica	P	FIGO	FIG
LINHO SEMENTE	Linum usitatissimum	T	LINHO	FLAX
ALHO	Allium sativum	T	ALHO	GARLIC
UVA	Vitis sp.	P	UVA	GRAPEVINE
GUARANA SEMENTE	Paullinia cupana	P	GUARANA	GUARANA
GOIABA	Psidium guajava	P	GOIABA	GUAVA
LIMAO	Citrus limon	P	LIMAO	LEMON
TANGERINA	Citrus reticulata	P	TANGERINA	MANDARIN
MANGA	Mangifera indica	P	MANGA	MANGO
ERVAMATE FOLHA VERDE	Ilex paraguariensis	P	ERVA_MATE	MATE
MELAO	Cucumis melo	T	MELAO	MUSKMELON
AVEIA EM GRAO	Avena sativa	T	AVEIA	OAT
DENDE CACHO DE COCO	Elaeis guineensis	P	DENDE	OIL_PALM
AZEITONA	Olea europaea	P	AZEITONA	OLIVE
CEBOLA	Allium cepa	T	CEBOLA	ONION
LARANJA	Citrus sinensis	P	LARANJA	ORANGE
MAMAO	Carica papaya	P	MAMAO	PAPAYA
MARACUJA	Passiflora edulis	P	MARACUJA	PASSION_FRUIT
ERVILHA EM GRAO	Pisum sativum	T	ERVILHA	PEA
PESSEGO	Prunus persica	P	PESSEGO	PEACH
PALMITO	Euterpe edulis	P	PALMITO	PEACH_PALM
AMENDOIM EM CASCA	Arachis hypogaea	T	AMENDOIM	PEANUT
PERA	Pyrus communis	P	PERA	PEAR
CAQUI	Diospyros kaki	P	CAQUI	PERSIMMON
ABACAXI	Ananas comosus	T	ABACAXI	PINEAPPLE
BATATAINGLESA	Solanum tuberosum	T	BATATA_INGLESA	POTATO
MARMELO	Cydonia oblonga	P	MARMELO	QUINCE
RAMI FIBRA	Boehmeria nivea	T	RAMI	RAMIE
ARROZ EM CASCA	Oryza sativa	T	ARROZ	RICE
BORRACHA LATEX COAGULADO	Hevea spp	P	BORRACHA_LATEX	RUBBER
BORRACHA LATEX LIQUIDO	Hevea spp	P	BORRACHA_LATEX	RUBBER
CENTEIO EM GRAO	Secale cereale	T	CENTEIO	RYE
SISAL OU AGAVE FIBRA	Agave sisalana	P	SISAL	SISAL
SORGO EM GRAO	Sorghum bicolor	T	SORGO	SORGHUM
SOJA EM GRAO	Glycine max	T	SOJA	SOY
CANA PARA FORRAGEM	Saccharum spp	P	CANA_all	SUGARCANE
CANADEACUCAR	Saccharum spp	P	CANA_all	SUGARCANE
GIRASSOL EM GRAO	Helianthus annuus	T	GIRASSOL	SUNFLOWER
BATATADOCE	Ipomoea batatas	T	BATATA_DOCE	SWEET_POTATO
CHADAINDIA FOLHA VERDE	Camellia sinensis	P	CHA_DA_INDIA	TEA
FUMO EM FOLHA	Nicotiana tabacum	T	FUMO	TOBACCO
TOMATE	Solanum lycopersicum	T	TOMATE	TOMATO
ALGODAO ARBOREO EM CAROCO	Gossypium arboreum	T	ALGODAO_ARBOREO	TREE_COTTON
TRITICALE EM GRAO	× Triticosecale Wittmack	T	TRITICALE	TRITICALE
TUNGUE FRUTO SECO	Vernicia fordii	P	TUNGUE	TUNG
NOZ FRUTO SECO	Juglans regia	P	NOZ	WALNUT
MELANCIA	Citrullus lanatus	T	MELANCIA	WATERMELON
TRIGO EM GRAO	Triticum spp	T	TRIGO	WHEAT

## Sheet: Bolivia
crop_country_name	sc_name	type	short_name_country	name_unique	notes
ACHIOTE (URUCU)	Bixa orellana	P	ACHIOTE	ACHIOTE
ALFALFA	Medicago sativa	T	ALFALFA	ALFALFA
HUALUZA	Xanthosoma sagittifolium	p	HUALUZA	AMERICAN_TARO
MANZANA	Malus domestica	P	MANZANA	APPLE
RACACHA	Arracacia xanthorrhiza	T	RACACHA	ARRACACHA
PALTA	Persea americana	P	PALTA	AVOCADO
BANANO	Musa spp	P	BANANO_all	BANANA	BANANO and PLATANO were listed separately
PLATANO	Musa spp	P	BANANO_all	BANANA	BANANO and PLATANO were listed separately
CEBADA BERZA	Hordeum vulgare	T	CEBADA_all	BARLEY
CEBADA EN GRANO	Hordeum vulgare	T	CEBADA_all	BARLEY
BETARRAGA	Beta vulgaris	T	BETARRAGA	BEET_CHARD
HABA	Vicia faba	T	HABA	BROAD_BEAN
REPOLLO	Brassica oleracea var. Capitata	T	REPOLLO	CABBAGE
CANAHUA	Chenopodium pallidicaule	T	CANAHUA	CANIHUA
ZANAHORIA	Daucus carota	T	ZANAHORIA	CARROT
YUCA	Manihot esculenta	T	YUCA	CASSAVA
COLIFLOR	Brassica oleracea var. Botrytis	T	COLIFLOR	CAULIFLOWER
CHIRIMOYA	Annona cherimola	P	CHIRIMOYA	CHERIMOYA
CHIA	Salvia hispanica	T	CHIA	CHIA
GARBANZO	Cicer arietinum	T	GARBANZO	CHICKPEA
AJI	Capsicum spp	T	AJI	CHILI
LOCOTO	Capsicum spp	T	LOCOTO	CHILI_PEPPER
CACAO	Theobroma cacao	P	CACAO	COCOA
CAFE	Coffea spp	P	CAFE	COFFEE
FRIJOL/POROTO	Phaseolus vulgaris	T	FRIJOL_all	COMMON_BEAN
VAINITAS	Phaseolus vulgaris	T	FRIJOL_all	COMMON_BEAN
MAIZ CHOCLO	Zea mays	T	MAIZ_all	CORN
MAIZ EN GRANO	Zea mays	T	MAIZ_all	CORN
ALGODON	Gossypium spp	T	ALGODON	COTTON
HIGO	Ficus carica	P	HIGO	FIG
TUNA	Opuntia ficus-indica	P	TUNA	FIG_OPUNTIA
AJO	Allium sativum	T	AJO	GARLIC
POMELO/TORONJA	Citrus paradisi	P	TORONJA	GRAPEFRUIT
UVA	Vitis sp.	P	UVA	GRAPEVINE
LIMON	Citrus limon	P	LIMON	LEMON
LECHUGA	Lactuca sativa	T	LECHUGA	LETTUCE
LIMA	Citrus aurantifolia	P	LIMA	LIME	https://www.slideshare.net/gustavoargotedeheza/el-cultivo-de-ctricos-en-bolivia
MANDARINA	Citrus reticulata	P	MANDARINA	MANDARIN
MANGA	Mangifera indica	P	MANGA	MANGO
AVENA	Avena sativa	T	AVENA_all	OAT
AVENA BERZA	Avena sativa	T	AVENA_all	OAT
OCA	Oxalis tuberosa	T	OCA	OCA
PAPALIZA	Ullucus tuberosus	T	PAPALIZA	OLLUCO
CEBOLLA	Allium cepa	T	CEBOLLA	ONION
NARANJA	Citrus sinensis	P	NARANJA	ORANGE
PAPAYA	Carica papaya	P	PAPAYA	PAPAYA
ARVEJA	Pisum sativum	T	ARVEJA	PEA
DURAZNO	Prunus persica	P	DURAZNO	PEACH
MANI	Arachis hypogaea	T	MANI	PEANUT
PERA	Pyrus communis	P	PERA	PEAR
PINA	Ananas comosus	T	PINA	PINEAPPLE
CIRUELO	Prunus domestica	P	CIRUELO	PLUM
PAPA	Solanum tuberosum	T	PAPA	POTATO
ZAPALLO	Cucurbita spp	T	ZAPALLO	PUMPKIN
MEMBRILLO	Cydonia oblonga	P	MEMBRILLO	QUINCE
QUINUA	Chenopodium quinoa	T	QUINUA	QUINOA
RABANO	Raphanus sativus	T	RABANO	RADISH
ARROZ CON CASCARA	Oryza sativa	T	ARROZ	RICE
CENTENO	Secale cereale	T	CENTENO	RYE
SESAMO	Sesamum indicum	T	SESAMO	SESAME
SORGO EN GRANO	Sorghum bicolor	T	SORGO	SORGHUM
GUINDA	Prunus cerasus	P	GUINDA	SOUR_CHERRY
SOYA	Glycine max	T	SOYA	SOY
FRUTILLA	Fragaria spp	P	FRUTILLA	STRAWBERRY
CANA DE AZUCAR	Saccharum spp	P	CANA_all	SUGARCANE
GIRASOL	Helianthus annuus	T	GIRASOL	SUNFLOWER
PEPINO	Solanum muricatum	T	PEPINO	SWEET_CUCUMBER
CAMOTE	Ipomoea batatas	T	CAMOTE	SWEET_POTATO
TE	Camellia sinensis	P	TE	TEA
TABACO	Nicotiana tabacum	T	TABACO	TOBACCO
TOMATE	Solanum lycopersicum	T	TOMATE	TOMATO
SANDIA	Citrullus lanatus	T	SANDIA	WATERMELON
TRIGO	Triticum spp	T	TRIGO	WHEAT

## Sheet: Colombia
crop_country_name	sc_name	type	short_name_country	name_unique	notes
ASAI	Euterpe oleracea	P	ASAI	ACAI
ACHIOTE	Bixa orellana	T	ACHIOTE	ACHIOTE
SABILA	Aloe vera	P	SABILA	ALOE
UVA CAIMARONA	Pourouma cecropiifolia	P	UVA CAIMARONA	AMAZON_GRAPE
CHONQUE	Xanthosoma sagittifolium	T	CHONQUE	AMERICAN_TARO
AGRAZ - MORTINO	Vaccinium meridionale	P	AGRAZ	ANDEAN_BLUEBERRY
MORA	Rubus glaucus	P	MORA	ANDEAN_RASPBERRY
CHACHAFRUTO	Erythrina edulis	P	CHACHAFRUTO	ANDEAN_TREE_BEAN
ANIS	Pimpinella anisum	T	ANIS	ANIS
TANGARANA	Triplaris sp	P	TANGARANA	ANT_TREE
MANZANA	Malus domestica	P	MANZANA	APPLE
ARAZA	Eugenia stipitata	P	ARAZA	ARAZA
ARRACACHA	Arracacia xanthorrhiza	T	ARRACACHA	ARRACACHA
ASPARRAGUS	Asparagus officinalis	P	ESPARRAGO_all	ASPARAGUS
ESPARRAGO	Asparagus officinalis	P	ESPARRAGO_all	ASPARAGUS
AGUACATE	Persea americana	P	AGUACATE	AVOCADO
BACURI	Platonia insignis	P	BACURI	BACURI
BANANO	Musa spp	P	BANANO_all	BANANA
PLATANO	Musa spp	P	BANANO_all	BANANA	grouped as banana
CURUBA	Passiflora tarminiana	P	CURUBA	BANANA_PASSIONFRUIT
CEBADA	Hordeum vulgare	T	CEBADA	BARLEY
ALBAHACA	Ocimum basilicum	T	ALBAHACA_all	BASIL
CHIRARAN	Ocimum basilicum	T	ALBAHACA_all	BASIL
REMOLACHA	Beta vulgaris	T	REMOLACHA	BEET_CHARD
PIMIENTA	Piper nigrum	P	PIMIENTA	BLACK_PEPPER
BOROJO	Borojoa patinoi cuatrec	P	BOROJO	BOROJO
ARBOL DE PAN O PEPA DEL PAN	Artocarpus altilis	P	ARBOL DE PAN	BREADFRUIT
PEPA DE PAN	Artocarpus altilis	P	ARBOL DE PAN	BREADFRUIT	grouped as arbol de pan
HABA	Vicia faba	T	HABA	BROAD_BEAN
BROCOLI	Brassica oleracea var. Italica	T	BROCOLI	BROCCOLI
REPOLLO	Brassica oleracea var. Capitata	T	REPOLLO	CABBAGE
UCHUVA	Physalis peruviana	P	UCHUVA	CAPE_GOOSEBERRY
CARDAMOMO	Elettaria cardamomum	P	CARDAMOMO	CARDAMOM
ZANAHORIA	Daucus carota	T	ZANAHORIA	CARROT
MARANON	Anacardium occidentale	P	MARANON	CASHEW
YUCA	Manihot esculenta	T	YUCA	CASSAVA
HIGUERILLA	Ricinus comunis	P	HIGUERILLA	CASTOR_BEAN
COLIFLOR	Brassica oleracea var. Botrytis	T	COLIFLOR	CAULIFLOWER
BANANITO	Musa acuminata	P	BANANITO	CAVENDISH_BANANA
APIO	Apium graveolens	T	APIO	CELERY
MANZANILLA	Matricaria chamomilla	T	MANZANILLA	CHAMOMILE
CHIA	Salvia hispanica	T	CHIA	CHIA
GARBANZO	Cicer arietinum	T	GARBANZO	CHICKPEA
ACHICORIA	Cichorium intybus	T	ACHICORIA	CHICORY
AJI	Capsicum spp	T	AJI	CHILI
PIMENTON	Capsicum spp	T	PIMENTON	CHILI_PEPPER
CHIRIMOYA	Annona cherimola	P	CHIRIMOYA	CHIRIMOYA
CACAO	Theobroma cacao	P	CACAO	COCOA
COCONA	Solanum sessiliflorum	P	COCONA	COCONA
COCO	Cocos nucifera	P	COCO_all	COCONUT
COCOTERO	Cocos nucifera	P	COCO_all	COCONUT
CAFE	Coffea arabica	P	CAFE	COFFEE
FRIJOL	Phaseolus vulgaris	T	FRIJOL_all	COMMON_BEAN
HABICHUELA	Phaseolus vulgaris	T	FRIJOL_all	COMMON_BEAN
COPOAZU	Theobroma grandiflorum	P	COPOAZU	COPOAZU
CILANTRO	Coriandrum sativum	T	CILANTRO	CORIANDER
MAIZ	Zea mays	T	MAIZ_all	CORN
MAIZ FORRAJERO	Zea mays	T	MAIZ_all	CORN
MAIZ TECNIFICADO	Zea mays	T	MAIZ_all	CORN
MAIZ TRADICIONAL	Zea mays	T	MAIZ_all	CORN
ALGODON	Gossypium hirstium	T	ALGODON	COTTON
PEPINO COHOMBRO	Cucumis sativus	T	PEPINO	CUCUMBER
CRISANTEMO	Chrysanthemum spp	T	CRISANTEMO	DAISY
PITAHAYA	Hylocereus undatus	P	PITAHAYA	DRAGON_FRUIT
MANGOSTINO	Pouteria campechiana	P	MANGOSTINO	EGGFRUIT_TREE
FEIJOA	Feijoa sellowiana	P	FEIJOA	FEIJOA
BREVO	Ficus carica	P	BREVO	FIG
FIQUE	Furcraea bedinghausii	P	FIQUE	FIQUE
ANTURIO	Anthurium andreanum	P	ANTURIO	FLAMINGO_LILY
PUERRO	Allium porrum	T	PUERRO	GARDEN_LEEK
AJO	Allium sativum	T	AJO	GARLIC
BADEA	Passiflora quadrangularis	P	BADEA	GIANT_GRANADILLA
BORE	Alocasia macrorrhiza	T	BORE	GIANT_TARO
JENGIBRE	Zingiber officinale	T	JENGIBRE	GINGER
TORONJA	Citrus paradisi	P	TORONJA	GRAPEFRUIT
UVA	Vitis sp	P	UVA	GRAPEVINE
CHAMBA	Campomanesia lineatifolia	P	CHAMBA	GUABIRABA
GUANABANA	Annona muricata	P	GUANABANA	GUANABANA
GUAYABA	Psidium guajava	P	GUAYABA	GUAVA
HELICONIA	Heliconia spp	P	HELICONIA	HELICONIAS
CANYARANA	Spondias mombin	P	CANYARANA	HOG_PLUM
GUAMA	Inga edulis mart	P	GUAMA	ICE-CREAM_BEAN
ACHIRA	Canna edulis	T	ACHIRA	INDIAN_SHOT
AGUAJE	Mauritia flexuosa	P	AGUAJE	ITE_PALM
COL	Brassica oleracea var. Acephala	T	COL	KALE
LIMON	Citrus limon	P	LIMON	LEMON
LECHUGA	Lactuca sativa	T	LECHUGA	LETTUCE
LIMA	Citrus aurantifolia	P	LIMA	LIME
CIMARRON	Eryngium foetidum	T	CIMARRON	LONG_CORIANDER
MACADAMIA	Macadamia spp	P	MACADAMIA	MACADAMIA
ZAPOTE	Pouteria sapota	P	ZAPOTE	MAMEY_SAPOTE
MANDARINA	Citrus reticulata	P	MANDARINA	MANDARIN
MANGO	Mangifera indica	P	MANGO	MANGO
PALMITO	Chamaerops humilis	P	PALMITO	MEDITERRANEAN FAN PALM
PAPAYUELA	Vasconcellea cundinamarcensis	P	PAPAYUELA	MOUNTAIN_PAPAYA
MELON	Cucumis melo	T	MELON	MUSKMELON
LULO	Solanum quitoense	P	LULO	NARANJILLA
CITRICOS	NOT IDENTIFIED	NOT IDENTIFIED	NOT IDENTIFIED	NOT IDENTIFIED	NOT IDENTIFIED
FLORES Y FOLLAJES	NOT IDENTIFIED	NOT IDENTIFIED	NOT IDENTIFIED	NOT IDENTIFIED	NOT IDENTIFIED
FRUTALES VARIOS	NOT IDENTIFIED	NOT IDENTIFIED	NOT IDENTIFIED	NOT IDENTIFIED	NOT IDENTIFIED
HORTALIZAS VARIAS	NOT IDENTIFIED	NOT IDENTIFIED	NOT IDENTIFIED	NOT IDENTIFIED	NOT IDENTIFIED
OTRAS HORTALIZAS	NOT IDENTIFIED	NOT IDENTIFIED	NOT IDENTIFIED	NOT IDENTIFIED	NOT IDENTIFIED
OTROS CITRICOS	NOT IDENTIFIED	NOT IDENTIFIED	NOT IDENTIFIED	NOT IDENTIFIED	NOT IDENTIFIED
OTROS FRUTALES	NOT IDENTIFIED	NOT IDENTIFIED	NOT IDENTIFIED	NOT IDENTIFIED	NOT IDENTIFIED
PLANTAS AROMATICAS	NOT IDENTIFIED	NOT IDENTIFIED	NOT IDENTIFIED	NOT IDENTIFIED	NOT IDENTIFIED
PALMA ACEITE	Elaeis guineensis	P	PALMA ACEITE_all	OIL_PALM
PALMA DE ACEITE	Elaeis guineensis	P	PALMA ACEITE_all	OIL_PALM
ULLUCO	Ullucus tuberosus	T	ULLUCO	OLLUCO
CEBOLLA DE BULBO	Allium cepa	T	CEBOLLA	ONION
NARANJA	Citrus sinensis	P	NARANJA	ORANGE
OREGANO	Origanum vulgare	P	OREGANO	OREGANO
IRACA	Carludovica palmata	P	IRACA	PANAMA_HAT_PLAN
PAPAYA	Carica papaya	P	PAPAYA	PAPAYA
PEREJIL	Petroselinum sativum	T	PEREJIL	PARSLEY
GULUPA	Passiflora edulis	P	MARACUYA_all	PASSION_FRUIT
GULUPA O CHOLUPA	Passiflora edulis	P	MARACUYA_all	PASSION_FRUIT
MARACUYA	Passiflora edulis	P	MARACUYA_all	PASSION_FRUIT
ARVEJA	Pisum sativum	T	ARVEJA	PEA
DURAZNO	Prunus persica	P	DURAZNO_all	PEACH
DURAZNO O ALBARICOQUE	Prunus persica	P	DURAZNO_all	PEACH
CHONTADURO	Bactris gasipaes	P	CHONTADURO	PEACH_PALM
MANI	Arachis hypogaea	T	MANI	PEANUT
POLEO	Mentha pulegium	T	POLEO	PENNYROYAL
GUANDUL	Cajanus cajan	T	GUANDUL	PIGEON_PEA
AMARANTO	Amaranthus spp	T	AMARANTO	PIGWEED
PINA	Ananas sativus	P	PINA	PINEAPPLE
CIRUELA	Prunus domestica	P	CIRUELA	PLUM
PAPA	Solanum tuberosum	T	PAPA	POTATO
AHUYAMA	Cucurbita spp	T	CALABAZA_all	PUMPKIN
CALABAZA	Cucurbita spp	T	CALABAZA_all	PUMPKIN
QUINUA	Chenopodium quinoa	T	QUINUA	QUINOA
RABANO	Raphanus sativus	T	RABANO	RADISH
RAMBUTAN	Nephelium lappaceum	P	RAMBUTAN	RAMBUTAN
ARROZ	Oryza sativa	T	ARROZ_all	RICE
ARROZ_RIEGO	Oryza sativa	T	ARROZ_all	RICE
ARROZ_SECANO_MANUAL	Oryza sativa	T	ARROZ_all	RICE
ARROZ_SECANO_MECANIZADO	Oryza sativa	T	ARROZ_all	RICE
POMARROSA	Syzygium jambos	P	POMARROSA	ROSE_APPLE
FLOR DE JAMAICA	Hibiscus sabdariffa	T	JAMAICA	ROSELLE
ROSA	Rosa spp	P	ROSA	ROSES
CAUCHO	Hevea spp	P	CAUCHO	RUBBER
SACHA INCHI	Plukenetia volubilis	P	SACHA INCHI	SACHA INCHI
AJONJOLI	Sesamun indicum	T	AJONJOLI	SESAME
SORGO	Sorghum bicolor	T	SORGO	SORGHUM
SOYA	Glycine max	T	SOYA	SOY
ESPINACA	Spinacia oleracea	T	ESPINACA	SPINACH
ESTROPAJO	Luffa cilinfrica	T	ESTROPAJO	SPONGE_GOURD
CEBOLLA DE RAMA	Allium fistulosum	T	CEBOLLA_RAMA	SPRING_ONION
CAIMO	Chrysophyllum cainito	P	CAIMO	STAR_APPLE
FRESA	Fragaria spp	P	FRESA	STRAWBERRY
PEPINO GUISO	Cucumis cyclanthera	T	PEPINO GUISO	STUFFING_CUCUMBER
CANA	Saccharum officinarum	P	CANA_all	SUGARCANE
CANA AZUCAR	Saccharum officinarum	P	CANA_all	SUGARCANE
CANA AZUCARERA	Saccharum officinarum	P	CANA_all	SUGARCANE
CANA MIEL	Saccharum officinarum	P	CANA_all	SUGARCANE
CANA PANELA	Saccharum officinarum	P	CANA_all	SUGARCANE
CANA PANELERA	Saccharum officinarum	P	CANA_all	SUGARCANE
GIRASOL	Helianthus annuus	T	GIRASOL	SUNFLOWER
GRANADILLA	Passiflora ligularis	P	GRANADILLA	SWEET_GRANADILLA
BATATA	Ipomoea batatas	T	BATATA	SWEET_POTATO
STEVIA	Stevia rebaudiana	P	STEVIA	SWEETLEAF
ACELGA	Beta vulgaris var. cicla	T	ACELGA	SWISS_CHARD
TOMATE DE ARBOL	Solamun betaceum	P	TOMATE DE ARBOL	TAMARILLO
TANGELO	Citrus reticulata x citrus paradisi	P	TANGELO	TANGELO
MALANGA	Colocasia esculenta	T	MALANGA_all	TARO
MALANGA, ACHIN, YOTA, PAPA CHINA, BORE	Colocasia esculenta	T	MALANGA_all	TARO
TOMILLO	Thymus vulgaris	T	TOMILLO	THYME
TABACO	Nicotiana spp	T	TABACO_all	TOBACCO
TABACO NEGRO	Nicotiana spp	T	TABACO_all	TOBACCO
TABACO RUBIO	Nicotiana spp	T	TABACO_all	TOBACCO
TOMATE	Solanum lycopersicum	T	TOMATE	TOMATO
CURCUMA	Curcuma longa	P	CURCUMA_all	TURMERIC
CURCUMA O AZAFRAN	Curcuma longa	P	CURCUMA_all	TURMERIC
UMARI	Poraqueiba sericea	P	UMARI	UMARI
PATILLA	Citrullus lanatus	T	PATILLA	WATERMELON
TRIGO	Triticum spp	T	TRIGO	WHEAT
MORERA	Morus alba	P	MORERA	WHITE_MULBERRY
NAME	Dioscorea villosa	T	NAME	WILD_YAM
YACON	Smallanthus sonchifolius	T	YACON	YACON
CALABACIN, CALABAZA	Cucurbita spp	T	CALABACIN	ZUCCHINI

## Sheet: Peru
crop_country_name	sc_name	type	short_name_country	name_unique	notes
CRESTA DE GALLO	Celosia argentea	T	CRESTA DE GALLO	PLUMED_COCKSCOMB
ACHIOTE	Bixa orellana	P	ACHIOTE	ACHIOTE
ALFALFA	Medicago sativa	T	ALFALFA	ALFALFA
UNCUCHA	Xanthosoma sagittifolium	p	UNCUCHA	AMERICAN_TARO
ANIS	Pimpinella anisum	T	ANIS	ANIS
MANZANA	Malus domestica	P	MANZANA	APPLE
ARRACACHA	Arracacia xanthorrhiza	T	ARRACACHA	ARRACACHA
ALCACHOFA	Cynara scolymus	P	ALCACHOFA	ARTICHOKE
ARUGULA	Eruca sativa	T	ARUGULA	ARUGULA
ESPARRAGO	Asparagus officinalis	P	ESPARRAGO	ASPARAGUS
PALTA	Persea americana	P	PALTA	AVOCADO
PLATANO	Musa spp	P	PLATANO_all	BANANA
BANANO Y PLATANO	Musa spp	P	PLATANO_all	BANANA
CEBADA FORRAJERA	Hordeum vulgare	T	CEBADA_all	BARLEY
CEBADA GRANO	Hordeum vulgare	T	CEBADA_all	BARLEY
ABACA	Ocimum campechianum	T	ALBAHACA_all	BASIL
ALBAHACA	Ocimum campechianum	T	ALBAHACA_all	BASIL
VAINITA	Phaseolus vulgaris	T	FRIJOL_all	BEAN
BETERRAGA	Beta vulgaris	T	BETARRAGA_all	BEET_CHARD
BETARRAGA	Beta vulgaris	T	BETARRAGA_all	BEET_CHARD
BEGONIA	Begonia sp	P	BEGONIA	BEGONIA
STRELITZIA	Strelitzia reginae	P	STRELITZIA	BIRD_OF_PARADISE
BALSAMINA	Momordica charatia	P	BALSAMINA	BITTER_MELON
BORRAJA	Borago officinalis	T	BORRAJA	BORAGE
CALABAZA MATE	Lagenaria siceraria	P	CALABAZA MATE	BOTTLE_GOURD
HABA FORRAJERA	Vicia faba	T	HABA_all	BROAD_BEAN	add as HABA_all
HABA GRANO SECO	Vicia faba	T	HABA_all	BROAD_BEAN	add as HABA_all
HABA SECA	Vicia faba	T	HABA_all	BROAD_BEAN
HABA GRANO VERDE	Vicia faba	T	HABA_all	BROAD_BEAN	add as HABA_all
HABA VERDE	Vicia faba	T	HABA_all	BROAD_BEAN
HABAS GRANO VERDE	Vicia faba	T	HABA_all	BROAD_BEAN	add as HABA_all
VICIA GRANO SECO	Vicia faba	T	HABA_all	BROAD_BEAN	add as HABA_all
VICIA GRANO VERDE	Vicia faba	T	HABA_all	BROAD_BEAN	add as HABA_all
BROCOLI	Brassica oleracea var. Italica	T	BROCOLI	BROCCOLI
CAIGUA	Cyclanthera pedata	T	CAIGUA	CAIGUA
CARTUCHO	Zantedeschia aethiopica	P	CARTUCHO	CALLA_LILY
CANIHUA	Chenopodium pallidicaule	T	CANIHUA	CANIHUA
CLAVEL	Dianthus spp	P	CLAVELES_all	CARNATION
CLAVELINA	Dianthus spp	P	CLAVELES_all	CARNATION
ZANAHORIA	Daucus carota	T	ZANAHORIA	CARROT
COLIFLOR	Brassica oleracea var. Botrytis	T	COLIFLOR	CAULIFLOWER
APIO	Apium graveolens	T	APIO	CELERY
MANZANILLA	Matricaria chamomilla	T	MANZANILLA	CHAMOMILE
CHIA	Salvia hispanica	T	CHIA	CHIA
GARBANZO	Cicer arietinum	T	GARBANZO_all	CHICKPEA
GARBANZO GRANO SECO	Cicer arietinum	T	GARBANZO_all	CHICKPEA
GARBANZO GRANO VERDE	Cicer arietinum	T	GARBANZO_all	CHICKPEA
AJI	Capsicum spp	T	AJI_all	CHILI	I grouped together all chilies and peppers
PIQUILLO	Capsicum spp	T	AJI_all	CHILI
PAPRIKA	Capsicum spp	T	PIMIENTO_all	CHILI_PEPPER	I grouped together all chilies and peppers
PIMIENTO	Capsicum spp	T	PIMIENTO_all	CHILI_PEPPER
PIMIENTO MORRON	Capsicum spp	T	PIMIENTO_all	CHILI_PEPPER
ROCOTO	Capsicum spp	T	ROCOTO	CHILI_PEPPER
CHINCHO	Tagetes elliptica	T	CHINCHO	CHINCHO
CACAO	Theobroma cacao	P	CACAO	COCOA
COCO	Cocos nucifera	P	COCO	COCONUT
CAFE	Coffea spp	P	CAFE_all	COFFEE	In 2016-2019 it appers as "CAFE PERGAMINO"
CAFE PERGAMINO	Coffea spp	P	CAFE_all	COFFEE
FRIJOL GRANO SECO	Phaseolus vulgaris	T	FRIJOL_all	COMMON_BEAN	Also appearing as FRIJOL SECO
FRIJOL SECO	Phaseolus vulgaris	T	FRIJOL_all	COMMON_BEAN
FRIJOL GRANO VERDE	Phaseolus vulgaris	T	FRIJOL_all	COMMON_BEAN	Also appearing as FRIJOL VERDE
FRIJOL VERDE	Phaseolus vulgaris	T	FRIJOL_all	COMMON_BEAN
CULANTRO	Coriandrum sativum	T	CULANTRO	CORIANDER
MAIZ AMARILLO DURO	Zea mays	T	MAIZ_all	CORN	Also appears as MAIZ A DURO
MAIZ AMILACEO	Zea mays	T	MAIZ_all	CORN
MAIZ CHALA	Zea mays	T	MAIZ_all	CORN
MAIZ CHOCLO	Zea mays	T	MAIZ_all	CORN
MAIZ MORADO	Zea mays	T	MAIZ_all	CORN
ALGODON	Gossypium spp	T	ALGODON_all	COTTON
ALGODON RAMA	Gossypium spp	T	ALGODON_all	COTTON
FRIJOL CASTILLA	Vigna unguiculata	T	FRIJOL CASTILLA	COWPEA
PEPINILLO	Cucumis sativus	T	PEPINO_all	CUCUMBER
PEPINO	Cucumis sativus	T	PEPINO_all	CUCUMBER
PEPINO FRUTA	Cucumis sativus	T	PEPINO_all	CUCUMBER
DALIA	Dahlia spp	P	DALIA	DAHLIA
CRISANTEMO	Chrysanthemum spp	T	CRISANTEMO	DAISY
DELFINIO	Delphinium spp	T	DELFINIO	DELPHINIUMS
BERENJENA	Solanum melongena	P	BERENJENA	EGGPLANT
LINAZA	Linum usitatissimum	T	LINAZA	FLAX
AJO	Allium sativum	T	AJO	GARLIC
MANZANILLON	Matricaria recutita	T	MANZANILLON	GERMAN_CHAMOMILE
KION	Zingiber officinale	T	KION	GINGER
GLADIOLO	Gladiolus spp	P	GLADIOLO	GLADIOLUS
GODETHIA	Godetia spp	T	GODETHIA	GODETIA
LLUVIA DE ORO	Cassia fistula	P	LLUVIA DE ORO	GOLDEN_SHOWER_TREE
UVA	Vitis sp.	P	UVA	GRAPE
GYPSOPHILA	Gypsophila spp	P	GYPSOPHILA_all	GYPSOPHILA
ILUSION	Gypsophila spp	P	GYPSOPHILA_all	GYPSOPHILA
HELICONIA	Heliconia spp	P	HELICONIA	HELICONIAS
HORTENCIA	Hydrangea peruviana	P	HORTENCIA	HORTENCIA
ACHIRA	Canna edulis	T	ACHIRA	INDIAN_SHOT
SACHAPAPA	Dioscorea trifida	P	SACHA PAPA	INDIAN_YAM
IRIS	Iris sp	P	IRIS	IRIS
COL	Brassica oleracea var. Acephala	T	COL	KALE
HUACATAY	Tagetes minuta	T	HUACATAY	KHAKI-WEED
ZARANDAJA	Lablab purpureus	T	ZARANDAJA_all	LABLAB
ZARANDAJA GRANO SECO	Lablab purpureus	T	ZARANDAJA_all	LABLAB
ZARANDAJA GRANO VERDE	Lablab purpureus	T	ZARANDAJA_all	LABLAB
LIMON	Citrus limon	P	LIMON	LEMON	In 2016-2019 separated into "LIMON DULCE", "LIMON SUTIL". https://repositorio.midagri.gob.pe/bitstream/20.500.13036/610/1/ficha14-limonero%20%281%29.pdf
CEDRON	Aloysia triphylla	P	CEDRON	LEMON_VERBENA
HIERBA LUISA	Cymbopogon citratus	P	HIERBA LUISA	LEMONGRASS
LENTEJA	Lens spp	T	LENTEJA_all	LENTIL
LENTEJA GRANO SECO	Lens spp	T	LENTEJA_all	LENTIL
LENTEJA GRANO VERDE	Lens spp	T	LENTEJA_all	LENTIL
LECHUGA	Lactuca sativa	T	LECHUGA	LETTUCE
AGAPANTO	Agapanthus africanus	P	AGAPANTO	LILY-OF-THE-NILE
PALLAR	Phaseolus lunatus	T	PALLAR_all	LIMA_BEAN
PALLAR GRANO SECO	Phaseolus lunatus	T	PALLAR_all	LIMA_BEAN
PALLAR SECO	Phaseolus lunatus	T	PALLAR_all	LIMA_BEAN
PALLAR GRANO VERDE	Phaseolus lunatus	T	PALLAR_all	LIMA_BEAN
PALLAR VERDE	Phaseolus lunatus	T	PALLAR_all	LIMA_BEAN
LIMON SUTIL	Citrus aurantifolia	P	LIMON SUTIL	LIME
SACHACULANTRO	Eryngium foetidum	P	SACHA CULANTRO	LONG_CORIANDER
MANDARINA	Citrus reticulata	P	MANDARINA	MANDARIN	https://www.siicex.gob.pe/siicex/resources/fichaproducto/117pdf2012Mar21.pdf
MANGO	Mangifera indica	P	MANGO	MANGO
MARIGOLD	Tagetes spp	T	MARIGOLD	MARIGOLD
MASHUA	Tropaeolum tuberosum	T	MASHUA_all	MASHUA
MASHUA O IZANO	Tropaeolum tuberosum	T	MASHUA_all	MASHUA	all harvested and no data
MAUKA	Mirabilis expansa	P	MAUKA	MAUKA
MUNA	Minthostachys mollis	P	MUNA	MUNA
FRIJOL LAC TAO	Vigna radiata	T	FRIJOL_LOCTAO_all	MUNG_BEAN
FRIJOL LOCTAO	Vigna radiata	T	FRIJOL_LOCTAO_all	MUNG_BEAN
LOCTAO	Vigna radiata	T	FRIJOL_LOCTAO_all	MUNG_BEAN
MELON	Cucumis melo	T	MELON	MUSKMELON
ACHILEA	NOT IDENTIFIED	NOT IDENTIFIED	NOT IDENTIFIED	NOT IDENTIFIED	NOT IDENTIFIED
ALHELI	NOT IDENTIFIED	NOT IDENTIFIED	NOT IDENTIFIED	NOT IDENTIFIED	NOT IDENTIFIED
AMOR FINO	NOT IDENTIFIED	NOT IDENTIFIED	NOT IDENTIFIED	NOT IDENTIFIED	NOT IDENTIFIED
ASTER	NOT IDENTIFIED	NOT IDENTIFIED	NOT IDENTIFIED	NOT IDENTIFIED	NOT IDENTIFIED
ASTROMERIA	NOT IDENTIFIED	NOT IDENTIFIED	NOT IDENTIFIED	NOT IDENTIFIED	NOT IDENTIFIED
AZUCENA	NOT IDENTIFIED	NOT IDENTIFIED	NOT IDENTIFIED	NOT IDENTIFIED	NOT IDENTIFIED
BOTON DE ORO	NOT IDENTIFIED	NOT IDENTIFIED	NOT IDENTIFIED	NOT IDENTIFIED	NOT IDENTIFIED
CANDION	NOT IDENTIFIED	NOT IDENTIFIED	NOT IDENTIFIED	NOT IDENTIFIED	NOT IDENTIFIED
CLAVEL CHINO	NOT IDENTIFIED	NOT IDENTIFIED	NOT IDENTIFIED	NOT IDENTIFIED	NOT IDENTIFIED
FLORES VARIAS	NOT IDENTIFIED	NOT IDENTIFIED	NOT IDENTIFIED	NOT IDENTIFIED	NOT IDENTIFIED
GRAS	NOT IDENTIFIED	NOT IDENTIFIED	NOT IDENTIFIED	NOT IDENTIFIED	NOT IDENTIFIED
JALAPENA	NOT IDENTIFIED	NOT IDENTIFIED	NOT IDENTIFIED	NOT IDENTIFIED	NOT IDENTIFIED
KANYU	NOT IDENTIFIED	NOT IDENTIFIED	NOT IDENTIFIED	NOT IDENTIFIED	NOT IDENTIFIED
MARGARITA DAYS	NOT IDENTIFIED	NOT IDENTIFIED	NOT IDENTIFIED	NOT IDENTIFIED	NOT IDENTIFIED
MARGARITA VARA	NOT IDENTIFIED	NOT IDENTIFIED	NOT IDENTIFIED	NOT IDENTIFIED	NOT IDENTIFIED
MOLUSELA	NOT IDENTIFIED	NOT IDENTIFIED	NOT IDENTIFIED	NOT IDENTIFIED	NOT IDENTIFIED
MONTECASINO	NOT IDENTIFIED	NOT IDENTIFIED	NOT IDENTIFIED	NOT IDENTIFIED	NOT IDENTIFIED
NARDO	NOT IDENTIFIED	NOT IDENTIFIED	NOT IDENTIFIED	NOT IDENTIFIED	NOT IDENTIFIED
NUNA GRANO SECO	NOT IDENTIFIED	NOT IDENTIFIED	NOT IDENTIFIED	NOT IDENTIFIED	NOT IDENTIFIED
NUNA GRANO VERDE	NOT IDENTIFIED	NOT IDENTIFIED	NOT IDENTIFIED	NOT IDENTIFIED	NOT IDENTIFIED
PIRETRO	NOT IDENTIFIED	NOT IDENTIFIED	NOT IDENTIFIED	NOT IDENTIFIED	NOT IDENTIFIED
PORO	NOT IDENTIFIED	NOT IDENTIFIED	NOT IDENTIFIED	NOT IDENTIFIED	NOT IDENTIFIED
SARITA	NOT IDENTIFIED	NOT IDENTIFIED	NOT IDENTIFIED	NOT IDENTIFIED	NOT IDENTIFIED
SICUA	NOT IDENTIFIED	NOT IDENTIFIED	NOT IDENTIFIED	NOT IDENTIFIED	NOT IDENTIFIED
STATICE	NOT IDENTIFIED	NOT IDENTIFIED	NOT IDENTIFIED	NOT IDENTIFIED	NOT IDENTIFIED
VARITA DE SAN JOSE	NOT IDENTIFIED	NOT IDENTIFIED	NOT IDENTIFIED	NOT IDENTIFIED	NOT IDENTIFIED
VERGEL HORTICOLA	NOT IDENTIFIED	NOT IDENTIFIED	NOT IDENTIFIED	NOT IDENTIFIED	NOT IDENTIFIED
YERBERA	NOT IDENTIFIED	NOT IDENTIFIED	NOT IDENTIFIED	NOT IDENTIFIED	NOT IDENTIFIED
YUNYA	NOT IDENTIFIED	NOT IDENTIFIED	NOT IDENTIFIED	NOT IDENTIFIED	NOT IDENTIFIED
AVENA FORRAJERA	Avena sativa	T	AVENA_all	OAT
AVENA GRANO	Avena sativa	T	AVENA_all	OAT
OCA	Oxalis tuberosa	T	OCA	OCA
PALMA ACEITERA	Elaeis guineensis	P	PALMA ACEITERA	OIL_PALM
ACEITUNA	Olea europaea	P	ACEITUNA	OLIVE
OLLUCO	Ullucus tuberosus	T	OLLUCO	OLLUCO
CEBOLLA	Allium cepa	T	CEBOLLA_all	ONION
CEBOLLA CABEZA	Allium cepa	T	CEBOLLA_all	ONION
NARANJA	Citrus sinensis	P	NARANJA	ORANGE	https://www.siicex.gob.pe/siicex/resources/fichaproducto/132pdf2014Jul23.pdf
MATICO	Buddleja globosa	P	MATICO	ORANGE_BALL_TREE
OREGANO	Origanum vulgare	P	OREGANO	OREGANO
PAICO	Chenopodium ambrosioide	T	PAICO	PAICO
PAK CHOY	Brassica chinensis	T	PAK CHOY	PAK CHOY
PAPAYA	Carica papaya	P	PAPAYA	PAPAYA
PAPELILLO	Chimarrhis hookeri	P	PAPELILLO	PAPELILLO
PEREJIL	Petroselinum sativum	T	PEREJIL	PARSLEY
MARACUYA	Passiflora edulis	P	MARACUYA	PASSION_FRUIT
ARVEJA GRANO SECO	Pisum sativum	T	ARVEJA_all	PEA	add as ARVEJA_all
ARVEJA GRANO VERDE	Pisum sativum	T	ARVEJA_all	PEA	add as ARVEJA_all
ARVEJA SECA	Pisum sativum	T	ARVEJA_all	PEA	add as ARVEJA_all
ARVEJA VERDE	Pisum sativum	T	ARVEJA_all	PEA	add as ARVEJA_all
AVENA FORRAJERA	Pisum sativum	T	ARVEJA_all	PEA	add as ARVEJA_all
AVENA GRANO	Pisum sativum	T	ARVEJA_all	PEA	add as ARVEJA_all
ARVEJON GRANO SECO	Pisum sativum	T	ARVEJA_all	PEA	add as ARVEJA_all
ARVEJON GRANO VERDE	Pisum sativum	T	ARVEJA_all	PEA	add as ARVEJA_all
HO LAN TAO	Pisum sativum	T	ARVEJA_all	PEA	add as ARVEJA_all
MANI	Arachis hypogaea	T	MANI_all	PEANUT
MANI PARA ACEITE	Arachis hypogaea	T	MANI_all	PEANUT
MANI PARA FRUTA	Arachis hypogaea	T	MANI_all	PEANUT
PECANA	Carya illinoinensis	P	PECANA	PECAN
MENTA	Mentha piperita	P	MENTA	PEPPERMINT
MACA	Lepidium meyenii	T	MACA	PERUVIAN_GINSENG
LIRIO	Alstroemeria Spp	P	LIRIO	PERUVIAN_LILY
PETUNIA	Petunia spp	T	PETUNIA	PETUNIA
FRIJOL DE PALO	Cajanus cajan	T	FRIJOL DE PALO	PIGEON_PEA
KIWICHA	Amaranthus spp	T	KIWICHA	PIGWEED
PINA	Ananas comosus	T	PINA	PINEAPPLE
MAUNA	Solanum tuberosum	T	PAPA_all	POTATO
PAPA	Solanum tuberosum	T	PAPA_all	POTATO
PAPA AMARILLA	Solanum tuberosum	T	PAPA_all	POTATO
PAPA BLANCA	Solanum tuberosum	T	PAPA_all	POTATO
PAPA COLOR	Solanum tuberosum	T	PAPA_all	POTATO
PAPA HUAYRO	Solanum tuberosum	T	PAPA_all	POTATO
PAPA NATIVA	Solanum tuberosum	T	PAPA_all	POTATO
CALABAZA	Cucurbita spp	T	ZAPALLO_all	PUMPKIN
ZAPALLO	Cucurbita spp	T	ZAPALLO_all	PUMPKIN
ZAPALLO MACRE	Cucurbita spp	T	ZAPALLO_all	PUMPKIN
QUINUA	Chenopodium quinoa	T	QUINUA	QUINOA
RABANO	Raphanus sativus	T	RABANO_all	RADISH
RABANITO	Raphanus sativus	T	RABANO_all	RADISH
FRAMBUESA	Rubus idaeus	P	FRAMBUESA	RASPBERRY
ARROZ	Oryza sativa	T	ARROZ_all	RICE
ARROZ CASCARA	Oryza sativa	T	ARROZ_all	RICE
ROSA	Rosa spp	P	ROSA	ROSES
PAPA AMARGA	Solanum curtilobum	T	PAPA AMARGA	RUCKI	andinean,high altitude
RUDA	Ruta graveolens	P	RUDA	RUE
CENTENA GRANO	Secale cereale	T	CENTENO_all	RYE
CENTENO FORRAJERO	Secale cereale	T	CENTENO_all	RYE
AZAFRAN	Crocus sativus	P	AZAFRAN	SAFFRON_CROCUS
AJONJOLI	Sesamun indicum	T	AJONJOLI	SESAME
SORGO ESCOBERO	Sorghum bicolor	T	SORGO_all	SORGHUM
SORGO FORRAJERO	Sorghum bicolor	T	SORGO_all	SORGHUM
SORGO GRANO	Sorghum bicolor	T	SORGO_all	SORGHUM
SOYA	Glycine max	T	SOYA	SOY
HIERBA BUENA	Mentha spicata	P	HIERBA BUENA	SPEARMINT
ESPINACA	Spinacia oleracea	T	ESPINACA	SPINACH
CEBOLLA CHINA	Allium fistulosum	T	CEBOLLA_CHINA_all	SPRING_ONION
CEBOLLIN	Allium fistulosum	T	CEBOLLA_CHINA_all	SPRING_ONION
FRESA	Fragaria spp	P	FRESA	STRAWBERRY
CANA DE AZUCAR	Saccharum spp	P	CANA_all	SUGARCANE	In 2016-2019 cane is separated into"CANA PARA AZUCAR", "CANA PARA ALCOHOL", "CANA PARA ETANOL". The later are not that common. Will add these together but can look into into it on the yearly dataframes in the agriculture data processing script.
CANA DE AZUCAR PARA ALCOHOL	Saccharum spp	P	CANA_all	SUGARCANE
CANA DE AZUCAR PARA AZUCAR	Saccharum spp	P	CANA_all	SUGARCANE
CANA DE AZUCAR PARA CHANCACA	Saccharum spp	P	CANA_all	SUGARCANE
CANA DE AZUCAR PARA ETANOL	Saccharum spp	P	CANA_all	SUGARCANE
CANA DE AZUCAR PARA FRUTA	Saccharum spp	P	CANA_all	SUGARCANE
CANA PARA ALCOHOL	Saccharum spp	P	CANA_all	SUGARCANE
CANA PARA AZUCAR	Saccharum spp	P	CANA_all	SUGARCANE
CANA PARA ETANOL	Saccharum spp	P	CANA_all	SUGARCANE
GIRASOL DE FLOR	Helianthus annuus	T	GIRASOL_all	SUNFLOWER
GIRASOL FORRAJERO	Helianthus annuus	T	GIRASOL_all	SUNFLOWER
LIMON DULCE	Citrus limetta	P	LIMON DULCE	SWEET LIME
GRANADILLA	Passiflora ligularis	P	GRANADILLA	SWEET_GRANADILLA
CAMOTE	Ipomoea batatas	T	CAMOTE_all	SWEET_POTATO
CAMOTE FORRAJERO	Ipomoea batatas	T	CAMOTE_all	SWEET_POTATO
DALE DALE	Calathea allouia	T	DALE DALE	SWEETCORN_ROOT
ACELGA	Beta vulgaris var. cicla	T	ACELGA	SWISS_CHARD
PITUCA	Colocasia esculenta	T	PITUCA	TARO
TARHUI	Lupinus mutabilis	T	TARHUI_all	TARWI
TARHUI GRANO SECO	Lupinus mutabilis	T	TARHUI_all	TARWI
TARHUI O CHOCHO	Lupinus mutabilis	T	TARHUI_all	TARWI	all harvested and no data
TE	Camellia sinensis	P	TE	TEA
LAGRIMAS DE VIRGEN	Allium triquetrum	P	LAGRIMAS DE VIRGEN	THREE-CORNERED LEEK
TABACO	Nicotiana tabacum	T	TABACO	TOBACCO
TOMATE	Solanum lycopersicum	T	TOMATE	TOMATO
MUCUNA FORRAJERA	Mucuna pruriens	T	MUCUNA	VELVET_BEAN
SIEMPRE VIVA	Tillandsia werdermannii	P	SIEMPRE VIVA	VELVET_BEAN
BERRO	Nasturtium officinale	P	BERRO	WATERCRESS
SANDIA	Citrullus lanatus	T	SANDIA	WATERMELON
TRIGO	Triticum spp	T	TRIGO	WHEAT
MOSTAZA	Sinapis alba	T	MOSTAZA	WHITE_MUSTARD
COLZA	Brassica rapa	T	COLZA	WILD_KALE
NABO	Brassica rapa	T	NABO	WILD_MUSTARD
YACON	Smallanthus sonchifolius	P	YACON	YACON
YUCA	Manihot esculenta	T	YUCA	YUCCA
ZAPALLO ITALIANO	Cucurbita spp	T	ZAPALLO ITALIANO	ZUCCHINI

## Sheet: Ecuador
crop_country_name	sc_name	type	short_name_country	name_unique	notes
AGUACATE FRUTA FRESCA	Persea americana	P	AGUACATE	AVOCADO
BANANO FRUTA FRESCA	Musa spp	P	BANANO_all	BANANA	add as BANANO_all
BANANO	Musa spp	P	BANANO_all	BANANA	name in 2000
PLATANO FRUTA FRESCA	Musa spp	P	BANANA_all	BANANA	add as BANANO_all
PLATANO	Musa spp	P	BANANA_all	BANANA	name in 2000
CEBADA GRANO SECO	Hordeum vulgare	T	CEBADA	BARLEY
HABA SECA GRANO SECO	Vicia faba	T	HABA_all	BROAD_BEAN	add as HABA_all
HABA TIERNA EN VAINA	Vicia faba	T	HABA_all	BROAD_BEAN	add as HABA_all
BROCOLI REPOLLO	Brassica oleracea var. Italica	T	BROCOLI	BROCCOLI
CLAVELES	Dianthus spp	P	CLAVELES_all	CARNATION	name in 2000
YUCA RAIZ FRESCA	Manihot esculenta	T	YUCA_all	CASSAVA
YUCA RAIZ SECA	Manihot esculenta	T	YUCA_all	CASSAVA
ORITO FRUTA FRESCA	Musa acuminata	P	ORITO	CAVENDISH_BANANA
CRISANTEMOS	Chrysanthemum spp	P	CRISANTEMOS	CHRYSANTHEMUMS	name in 2000
CACAO ALMENDRA SECA	Theobroma cacao	P	CACAO_all	COCOA
CACAO	Theobroma cacao	P	CACAO_all	COCOA	name in 2000
CAFE GRANO ORO	Coffea spp	P	CAFE_all	COFFEE
CAFE	Coffea spp	P	CAFE_all	COFFEE	name in 2000
FREJO SECO GRANO SECO	Phaseolus vulgaris	T	FREJOL_all	COMMON_BEAN	add FREJOL and FREJO (wrongly spelled in 2015 and 2016)
FREJOL SECO GRANO SECO	Phaseolus vulgaris	T	FREJOL_all	COMMON_BEAN
FREJOL TIERNO EN VAINA	Phaseolus vulgaris	T	FREJOL_all	COMMON_BEAN	add FREJOL and FREJO (wrongly spelled in 2015 and 2016)
FREJOL SECO	Phaseolus vulgaris	T	FREJOL_all	COMMON_BEAN	name in 2000
MAIZ DURO CHOCLO EN CHOCLO	Zea mays	T	MAIZ_all	CORN
MAIZ DURO SECO GRANO SECO	Zea mays	T	MAIZ_all	CORN
MAIZ SUAVE CHOCLO EN CHOCLO	Zea mays	T	MAIZ_all	CORN
MAIZ SUAVE SECO GRANO SECO	Zea mays	T	MAIZ_all	CORN
MAIZ DURO CHOCLO	Zea mays	T	MAIZ_all	CORN	name in 2000
MAIZ DURO SECO	Zea mays	T	MAIZ_all	CORN	name in 2000
MAIZ SUAVE CHOCLO	Zea mays	T	MAIZ_all	CORN	name in 2000
MAIZ SUAVE SECO	Zea mays	T	MAIZ_all	CORN	name in 2000
GYSOPHILIAS	Gypsophila spp	P	GYSOPHILIAS	GYPSOPHILA	name in 2000
HELICONIAS	Heliconia spp	P	HELICONIAS	HELICONIAS	name in 2000
LIMON FRUTA FRESCA	Citrus limon	P	LIMON	LEMON
MANGO FRUTA FRESCA	Mangifera indica	P	MANGO	MANGO
PALMA AFRICANA FRUTA FRESCA	Elaeis guineensis	P	PALMA AFRICANA_all	OIL_PALM
PALMA AFRICANA	Elaeis guineensis	P	PALMA AFRICANA_all	OIL_PALM	name in 2000
CEBOLLA BLANCA TALLO FRESCO	Allium cepa	T	CEBOLLA	ONION
NARANJA FRUTA FRESCA	Citrus sinensis	P	NARANJA	ORANGE
OTRAS FLORES PERMANENTES	NOT IDENTIFIED	NOT IDENTIFIED	NOT IDENTIFIED	NOT IDENTIFIED	NOT IDENTIFIED
OTRAS FLORES TRANSITORIAS	NOT IDENTIFIED	NOT IDENTIFIED	NOT IDENTIFIED	NOT IDENTIFIED	NOT IDENTIFIED
MARACUYA FRUTA FRESCA	Passiflora edulis	P	MARACUYA_all	PASSION_FRUIT
MARACUYA	Passiflora edulis	P	MARACUYA_all	PASSION_FRUIT	name in 2000
PASTURES	PASTURES	PASTURES	PASTURES	PASTURES
ARVEJA SECA GRANO SECO	Pisum sativum	T	ARVEJA_all	PEA	add as ARVEJA_all
ARVEJA TIERNA EN VAINA	Pisum sativum	T	ARVEJA_all	PEA	add as ARVEJA_all
ARVEJA SECA	Pisum sativum	T	ARVEJA_all	PEA	name in 2000
PALMITO TALLO FRESCA	Bactris gasipaes	P	PALMITO	PEACH_PALM
MANI GRANO DESCASCARADO	Arachis hypogaea	T	MANI	PEANUT
PINA FRUTA FRESCA	Ananas comosus	T	PINA	PINEAPPLE
PAPA TUBERCULO FRESCO	Solanum tuberosum	T	PAPA_all	POTATO
PAPA	Solanum tuberosum	T	PAPA_all	POTATO	name in 2000
QUINUA GRANO SECO	Chenopodium quinoa	T	QUINUA	QUINOA
GINGER ROJO	Alpinia purpurata	P	GINGER ROJO	RED_GINGER	name in 2000
ARROZ EN CASCARA	Oryza sativa	T	ARROZ_all	RICE
ARROZ	Oryza sativa	T	ARROZ_all	RICE	name in 2000
ROSAS	Rosa spp	P	ROSAS	ROSES	name in 2000
LIMONIUM	Limonium spp	P	LIMONIUM	SEA-LAVENDER	name in 2000
SOYA GRANO SECO	Glycine max	T	SOYA_all	SOY
SOYA	Glycine max	T	SOYA_all	SOY	name in 2000
CANA DE AZUCAR PARA AZUCAR TALLO FRESCO	Saccharum spp	P	CANA_all	SUGARCANE
CANA DE AZUCAR PARA OTROS USOS TALLO FRESCO	Saccharum spp	P	CANA_all	SUGARCANE
CANA DE AZUCAR PARA AZUCAR	Saccharum spp	P	CANA_all	SUGARCANE	name in 2000
CANA DE AZUCAR PARA OTROS USOS	Saccharum spp	P	CANA_all	SUGARCANE	name in 2000
GIRASOLES	Helianthus spp	T	GIRASOLES	SUNFLOWER	name in 2000
TOMATE DE ARBOL FRUTA FRESCA	Solanum betaceum	P	TOMATE_ARBOL_all	TAMARILLO
TOMATE DE ARBOL	Solanum betaceum	P	TOMATE_ARBOL_all	TAMARILLO	name in 2000
TABACO HOJA SECA	Nicotiana tabacum	T	TABACO	TOBACCO
TOMATE RINON FRUTA FRESCA	Solanum lycopersicum	T	TOMATE_all	TOMATO
TOMATE RINON GRANO SECO	Solanum lycopersicum	T	TOMATE_all	TOMATO	name in 2014-2020
TRIGO GRANO SECO	Triticum spp	T	TRIGO	WHEAT

## Sheet: Guyana
crop_country_name	sc_name	type	short_name_country	name_unique	notes
AVOCADOS	Persea americana	P	AVOCADOS	AVOCADO
BANANAS	Musa spp	P	BANANAS_all	BANANA	added as
PLANTAINS AND COOKING BANANAS	Musa spp	P	BANANAS_all	BANANA	added as
PEPPER PIPER SPP RAW	Piper nigrum	P	PEPPER	BLACK_PEPPER
BROAD BEANS AND HORSE BEANS DRY	Vicia faba	T	BROAD BEANS	BROAD_BEAN
CABBAGES	Brassica oleracea var. Capitata	T	CABBAGES	CABBAGE
CASHEWAPPLE	Anacardium occidentale	P	CASHEWAPPLE	CASHEW
CHILLIES AND PEPPERS GREEN CAPSICUM SPP AND PIMENTA SPP	Capsicum spp	T	CHILLIES	CHILI
COCOA BEANS	Theobroma cacao	P	COCOA	COCOA
COCONUTS IN SHELL	Cocos nucifera	P	COCONUTS	COCONUT
COFFEE GREEN	Coffea arabica	P	COFFEE	COFFEE
MAIZE CORN	Zea mays	T	MAIZE	CORN
COW PEAS DRY	Vigna unguiculata	T	COW PEAS	COWPEA
CUCUMBERS AND GHERKINS	Cucumis sativus	T	CUCUMBERS	CUCUMBER
EGGPLANTS AUBERGINES	Solanum melongena	P	EGGPLANTS	EGGPLANT
GINGER RAW	Zingiber officinale	T	GINGER	GINGER
POMELOS AND GRAPEFRUITS	Citrus paradisi	P	GRAPEFRUITS	GRAPEFRUIT
YAMS	Dioscorea spp	P	YAMS	INDIAN_YAM
LEMONS AND LIMES	Citrus aurantifolia	P	LEMONS	LIME
EDIBLE ROOTS AND TUBERS WITH HIGH STARCH OR INULIN CONTENT NEC FRESH	NOT IDENTIFIED	NOT IDENTIFIED	NOT IDENTIFIED	NOT IDENTIFIED
MANGOES GUAVAS AND MANGOSTEENS	NOT IDENTIFIED	NOT IDENTIFIED	NOT IDENTIFIED	NOT IDENTIFIED
OTHER BEANS GREEN	NOT IDENTIFIED	NOT IDENTIFIED	NOT IDENTIFIED	NOT IDENTIFIED
OTHER CITRUS FRUIT NEC	NOT IDENTIFIED	NOT IDENTIFIED	NOT IDENTIFIED	NOT IDENTIFIED
OTHER FRUITS NEC	NOT IDENTIFIED	NOT IDENTIFIED	NOT IDENTIFIED	NOT IDENTIFIED
OTHER STIMULANT SPICE AND AROMATIC CROPS NEC	NOT IDENTIFIED	NOT IDENTIFIED	NOT IDENTIFIED	NOT IDENTIFIED
OTHER TROPICAL FRUITS NEC	NOT IDENTIFIED	NOT IDENTIFIED	NOT IDENTIFIED	NOT IDENTIFIED
OTHER VEGETABLES FRESH NEC	NOT IDENTIFIED	NOT IDENTIFIED	NOT IDENTIFIED	NOT IDENTIFIED
OKRA	Abelmoschus esculentus	T	OKRA	OKRA
ONIONS AND SHALLOTS DRY EXCLUDING DEHYDRATED	Allium cepa	T	ONIONS_all	ONION	added as
ONIONS AND SHALLOTS GREEN	Allium cepa	T	ONIONS_all	ONION	added as
ORANGES	Citrus sinensis	P	ORANGES	ORANGE
PAPAYAS	Carica papaya	P	PAPAYAS	PAPAYA
PEAS DRY	Pisum sativum	T	PEAS	PEA
GROUNDNUTS EXCLUDING SHELLED	Arachis hypogaea	T	GROUNDNUTS	PEANUT
PINEAPPLES	Ananas comosus	T	PINEAPPLES	PINEAPPLE
PUMPKINS SQUASH AND GOURDS	Cucurbita spp	T	PUMPKINS	PUMPKIN
RICE	Oryza sativa	T	RICE	RICE
SOYA BEANS	Glycine max	T	SOYA	SOY
SUGAR CANE	Saccharum officinarum	P	SUGAR CANE	SUGARCANE
CHERRIES	Prunus avium	P	CHERRIES	SWEET_CHERRY
SWEET POTATOES	Ipomoea batatas	T	SWEET POTATOES	SWEET_POTATO
TARO	Colocasia esculenta	T	TARO	TARO
UNMANUFACTURED TOBACCO	Nicotiana spp	T	TOBACCO	TOBACCO
TOMATOES	Solanum lycopersicum	T	TOMATOES	TOMATO
WATERMELONS	Citrullus lanatus	T	WATERMELONS	WATERMELON
CASSAVA FRESH	Manihot esculenta	T	CASSAVA	YUCCA

## Sheet: Suriname
crop_country_name	sc_name	type	short_name_country	name_unique	notes
AVOCADOS	Persea americana	P	AVOCADOS	AVOCADO
BANANAS	Musa spp	P	BANANAS_all	BANANA	added as
PLANTAINS AND COOKING BANANAS	Musa spp	P	BANANAS_all	BANANA	added as
CABBAGES	Brassica oleracea var. Capitata	T	CABBAGES	CABBAGE
COCOA BEANS	Theobroma cacao	P	COCOA	COCOA
COCONUTS IN SHELL	Cocos nucifera	P	COCONUTS	COCONUT
COFFEE GREEN	Coffea arabica	P	COFFEE	COFFEE
MAIZE CORN	Zea mays	T	MAIZE	CORN
CUCUMBERS AND GHERKINS	Cucumis sativus	T	CUCUMBERS	CUCUMBER
POMELOS AND GRAPEFRUITS	Citrus paradisi	P	GRAPEFRUITS	GRAPEFRUIT
LEMONS AND LIMES	Citrus aurantifolia	P	LEMONS	LIME
EDIBLE ROOTS AND TUBERS WITH HIGH STARCH OR INULIN CONTENT NEC FRESH	NOT IDENTIFIED	NOT IDENTIFIED	NOT IDENTIFIED	NOT IDENTIFIED
MANGOES GUAVAS AND MANGOSTEENS	NOT IDENTIFIED	NOT IDENTIFIED	NOT IDENTIFIED	NOT IDENTIFIED
OTHER BEANS GREEN	NOT IDENTIFIED	NOT IDENTIFIED	NOT IDENTIFIED	NOT IDENTIFIED
OTHER CITRUS FRUIT NEC	NOT IDENTIFIED	NOT IDENTIFIED	NOT IDENTIFIED	NOT IDENTIFIED
OTHER PULSES NEC	NOT IDENTIFIED	NOT IDENTIFIED	NOT IDENTIFIED	NOT IDENTIFIED
OTHER TROPICAL FRUITS NEC	NOT IDENTIFIED	NOT IDENTIFIED	NOT IDENTIFIED	NOT IDENTIFIED
OTHER VEGETABLES FRESH NEC	NOT IDENTIFIED	NOT IDENTIFIED	NOT IDENTIFIED	NOT IDENTIFIED
OIL PALM FRUIT	Elaeis guineensis	P	OIL PALM	OIL_PALM
ORANGES	Citrus sinensis	P	ORANGES	ORANGE
PAPAYAS	Carica papaya	P	PAPAYAS	PAPAYA
GROUNDNUTS EXCLUDING SHELLED	Arachis hypogaea	T	GROUNDNUTS	PEANUT
PINEAPPLES	Ananas comosus	T	PINEAPPLES	PINEAPPLE
RICE	Oryza sativa	T	RICE	RICE
SOYA BEANS	Glycine max	T	SOYA	SOY
SUGAR CANE	Saccharum officinarum	P	SUGAR CANE	SUGARCANE
CHERRIES	Prunus avium	P	CHERRIES	SWEET_CHERRY
SWEET POTATOES	Ipomoea batatas	T	SWEET POTATOES	SWEET_POTATO
TOMATOES	Solanum lycopersicum	T	TOMATOES	TOMATO
WATERMELONS	Citrullus lanatus	T	WATERMELONS	WATERMELON
CASSAVA FRESH	Manihot esculenta	T	CASSAVA	YUCCA

## Sheet: Fr_Guiana
crop_country_name	sc_name	type	short_name_country	name_unique	notes
AVOCADOS	Persea americana	P	AVOCADOS	AVOCADO
BANANAS	Musa spp	P	BANANAS_all	BANANA	added as
PLANTAINS AND COOKING BANANAS	Musa spp	P	BANANAS_all	BANANA
CABBAGES	Brassica oleracea var. Capitata	T	CABBAGES	CABBAGE
CHILLIES AND PEPPERS DRY CAPSICUM SPP PIMENTA SPP RAW	Capsicum spp	T	CHILLIES	CHILI
COCONUTS IN SHELL	Cocos nucifera	P	COCONUTS	COCONUT
MAIZE CORN	Zea mays	T	MAIZE	CORN
CUCUMBERS AND GHERKINS	Cucumis sativus	T	CUCUMBERS	CUCUMBER
EGGPLANTS AUBERGINES	Solanum melongena	P	EGGPLANTS	EGGPLANT
POMELOS AND GRAPEFRUITS	Citrus paradisi	P	GRAPEFRUITS	GRAPEFRUIT
LETTUCE AND CHICORY	Lactuca sativa	T	LETTUCE	LETTUCE
LEMONS AND LIMES	Citrus aurantifolia	P	LEMONS	LIME
TANGERINES MANDARINS CLEMENTINES	Citrus reticulata	P	TANGERINES	MANDARIN
MANGOES GUAVAS AND MANGOSTEENS	NOT IDENTIFIED	NOT IDENTIFIED	NOT IDENTIFIED	NOT IDENTIFIED
OTHER BEANS GREEN	NOT IDENTIFIED	NOT IDENTIFIED	NOT IDENTIFIED	NOT IDENTIFIED
OTHER CITRUS FRUIT NEC	NOT IDENTIFIED	NOT IDENTIFIED	NOT IDENTIFIED	NOT IDENTIFIED
OTHER FRUITS NEC	NOT IDENTIFIED	NOT IDENTIFIED	NOT IDENTIFIED	NOT IDENTIFIED
OTHER TROPICAL FRUITS NEC	NOT IDENTIFIED	NOT IDENTIFIED	NOT IDENTIFIED	NOT IDENTIFIED
OTHER VEGETABLES FRESH NEC	NOT IDENTIFIED	NOT IDENTIFIED	NOT IDENTIFIED	NOT IDENTIFIED
ORANGES	Citrus sinensis	P	ORANGES	ORANGE
PAPAYAS	Carica papaya	P	PAPAYAS	PAPAYA
PINEAPPLES	Ananas comosus	T	PINEAPPLES	PINEAPPLE
RICE	Oryza sativa	T	RICE	RICE
SOYA BEANS	Glycine max	T	SOYA	SOY
SUGAR CANE	Saccharum officinarum	P	SUGAR CANE	SUGARCANE
TARO	Colocasia esculenta	T	TARO	TARO
TOMATOES	Solanum lycopersicum	T	TOMATOES	TOMATO
WATERMELONS	Citrullus lanatus	T	WATERMELONS	WATERMELON
CASSAVA FRESH	Manihot esculenta	T	CASSAVA	YUCCA

[truncated: 1 more sheets: look_up]
