# Supplementary material for: Thirty years of drivers and patterns of land-use change across the Amazon biome
Source: Ambio. 2025 Jun 25;54(12):2135–53. doi: 10.1007/s13280-025-02199-5 (PMC12569279; doi:10.1007/s13280-025-02199-5)
Supplement: Supplementary file 3 — Supplementary file3 (XLSX 19 KB) [file 13280_2025_2199_MOESM3_ESM.xlsx]

## Sheet: README
	README
	This file contains the description of the columns and additional relevant information for the datasets of the drivers and controls from the different countries
	The datasets from the different drivers have some columns that are unique to each driver. For example, scientific name of crop, livestock species, type of mine or protected area category. We created separate datasets per country, per driver with all relevant information for the specific drivers and another combined pa-amazonian dataset. For this combined dataset, some of the specific driver relev…

## Sheet: population
COLUMN NAME	DESCRIPTION
study_unit	Name of the study unit, in uppercase and omitting special characters.
country	Name of the country, omitting special characters.
year	Year of the data as reported by source.
population	Total population (i.e., total number of people reported).
percentage_change	Population percentage change with respect to previous year (i.e., annual growth rate).

## Sheet: agriculture
COLUMN NAME	DESCRIPTION
study_unit	Name of the study unit, in uppercase and omitting special characters.
country	Name of the country, omitting special characters.
s_unit_km2	Area of the subnational unit in square kilometres.
s_unit_ha	Area of the subnational unit in hectares.
crop	Short version of the crop's name as reported by the country.
sc_name	Scientific name of the crop as in supp_file2_crops_names.xlsx.
name_unique	Unique harmonized name of crop as in supp_file2_crops_names.xlsx.
type	Type of crop according to their planting/harvesting cycle. Permanent (P) or temporary (T).
planted_harvested	If area reported if for planted or harvested area.
year	Year of the data as reported by source.
area_crop_ha	Area of the crop as reported by source (all reported in hectares).
crop_percent	Percentage area of the study unit covered by crop.

## Sheet: livestock
COLUMN NAME	DESCRIPTION
study_unit	Name of the study unit, in uppercase and omitting special characters.
country	Name of the country, omitting special characters.
s_unit_km2	Area of the subnational unit in square kilometres.
s_unit_ha	Area of the subnational unit in hectares.
livestock	Livestock species (cattle, pig, goat, sheep or buffalo)
year	Year of the data as reported by source.
livestock_population	Total livestock population (i.e., total animals reported).
livestock_density	Livestock density: population, by species, divided by subnational unit area in square kilometers.

## Sheet: mining
COLUMN NAME	DESCRIPTION
study_unit	Name of the study unit, in uppercase and omitting special characters.
country	Name of the country, omitting special characters.
s_unit_km2	Area of the subnational unit in square kilometres.
s_unit_ha	Area of the subnational unit in hectares.
category	Mine category as recategorized. See Supplementary Text A. Brazil: industrial and artisanal mining, Colombia: metallic mining, gold mining, construction materials mining and other mining, Ecuador: mining concessions, material banks and artisanal mining areas, Guyana: large scale concessions, medium scale concessions and small claims, Venezuela: gold mining, metallic mining and other mining; Bolivi…
year	Year of the data as reported by source.
mines_km2	Area in mining concessions in square kilometres. This area includes potential concessions’ overlaps.
mines_percent	Percentage are of study unit in mining concessions.

## Sheet: oil
COLUMN NAME	DESCRIPTION
study_unit	Name of the study unit, in uppercase and omitting special characters.
country	Name of the country, omitting special characters.
s_unit_km2	Area of the subnational unit in square kilometres.
s_unit_ha	Area of the subnational unit in hectares.
categ_new	Exploration or production blocks.
year	Year of the data as reported by source.
oil_km2	Area in oil blocks in square kilometres
oil_percent	Percentage are of study unit in oil blocks.

## Sheet: roads
COLUMN NAME	DESCRIPTION
study_unit	Name of the study unit, in uppercase and omitting special characters.
country	Name of the country, omitting special characters.
s_unit_km2	Area of the subnational unit in square kilometres.
s_unit_ha	Area of the subnational unit in hectares.
road_type	Type of road as reported by country.
year	Year of the data as reported by source.
roads_km	Roads length in kilometres.
road_density	Roads density: length divided by subnational unit area in square kilometres.

## Sheet: protected areas
COLUMN NAME	DESCRIPTION
study_unit	Name of the study unit, in uppercase and omitting special characters.
country	Name of the country, omitting special characters.
s_unit_km2	Area of the subnational unit in square kilometres.
s_unit_ha	Area of the subnational unit in hectares.
categ_new	Homogenized categories of protected areas. See Supplementary Text A, section Protected Areas.
year	Year of the data as reported by source.
NPA_km2	Area in protected areas, by category, in square kilometres.
NPA_percent	Percentage area of study unit in protected areas.

## Sheet: indigenous territories
COLUMN NAME	DESCRIPTION
study_unit	Name of the study unit, in uppercase and omitting special characters.
country	Name of the country, omitting special characters.
s_unit_km2	Area of the subnational unit in square kilometres.
s_unit_ha	Area of the subnational unit in hectares.
year	Year of the data as reported by source.
IT_km2	Area in indigenous territories, in square kilometres.
IT_percent	Percentage area of study unit in indigenous territories.

## Sheet: pan-amazonian
COLUMN NAME	DESCRIPTION
study_unit	Name of the study unit, in uppercase and omitting special characters.
variable	Specific driver (variables for for PCAs): crops, livestock species, type of mining concession, oil block, protected area, or indigenous territories.
year	Year of the data as reported by source.
value	Processed value to be used in PCA. Proportional areas for crops, mining, oil, protected areas and indigenous territories, growth rate for human population and densities for livestock and roads. See Table 1 in main manuscript, and Supplementary Text A.
value_raw	Value in original units. Area for crops, mining, oil, protected areas and indigenous territories, total population for human population and livestock and length for roads.
driver	Type of driver: agriculture, indigenous territories (ITs), livestock, mining, protected areas (NPAs), oil, population, roads.
country	Name of the country, omitting special characters.
